# Supplementary material for: Receptor-like cytoplasmic kinases of different subfamilies differentially regulate SOBIR1/BAK1-mediated immune responses in Nicotiana benthamiana
Source: Nat Commun. 2024 May 21;15:4339. doi: 10.1038/s41467-024-48313-1 (PMC11109355; doi:10.1038/s41467-024-48313-1)
Supplement: Supplementary file 4 — Source Data [file 41467_2024_48313_MOESM4_ESM.xlsx]

## Sheet: Fig. 1c
	WT	D482N	T512A	T515A	T516A	S517A	T522A
	1	0.164518	0.972984	1.00379	1.0473	0.82358	0.365569
	1	0.197259	0.851833	1.03735	0.585106	0.942499	0.278013
	1	0.161063	0.988675	1.1387	0.92306	0.860204	0.249739
	1	0.397212	1.13586	1.44867	0.510533	0.798665	0.39888
	1	0.046444	0.719969		1.52676	1.625404*	0.41812
	1	0.154652	0.834259		0.904409	0.919439	0.441283

## Sheet: Fig. 1e
	min		WT												D482N												T512A												T515A
	2		1157	1059	1262	1430	842	930	663	808	657	900	885	651	803	470	720	635	906	553	672	623	560	584	442	2127	449	553	306	369	527	472	785	682	498	287	426	326	763	536	313	796	873	560	3125	524	466	483	578
	4		422	606	764	951	462	518	276	354	339	605	515	354	515	252	448	587	677	343	463	533	449	383	330	2050	305	319	118	212	282	240	600	629	344	146	450	267	742	389	288	875	978	546	2848	402	481	297	511
	6		420	631	893	929	450	593	303	411	317	626	534	424	511	258	478	508	614	298	425	506	389	384	355	2038	291	309	117	159	316	233	764	691	327	216	424	336	633	510	300	891	997	591	2645	457	353	362	558
	8		394	686	883	1008	377	596	286	472	311	631	562	412	515	233	465	538	631	343	471	489	443	504	316	2084	324	390	115	211	284	273	844	717	357	210	609	317	799	514	362	1057	1108	1126	2531	544	417	375	628
	10		501	785	1054	1116	631	766	337	586	368	776	758	819	541	241	520	581	661	369	427	506	440	425	360	2060	575	383	162	301	338	359	1231	896	507	416	1152	429	1375	938	839	1627	1344	2460	2937	899	476	434	1359
	12		845	2374	1700	3131	1310	1430	503	1653	454	1381	2201	2802	476	254	586	588	683	369	492	508	491	471	367	2452	1048	638	175	604	570	656	2161	1498	1207	1283	1786	839	2813	2646	2374	2640	2026	5920	5404	2510	802	1035	4193
	14		2598	7390	4002	8791	3674	5156	1754	3555	1083	6019	6490	14356	559	312	599	566	742	491	689	626	561	599	388	2769	2088	1394	406	2179	866	1208	5431	2665	3995	3791	3374	2180	6198	9343	6495	6777	5667	15022	10852	8565	2393	4143	12747
	16		6386	14904	8840	18273	9294	14327	5398	8047	2933	17457	13078	31625	602	418	822	741	928	492	763	829	688	919	487	3131	5407	3287	1082	7266	1938	3066	11848	6186	10582	10734	6868	5252	13785	23613	15512	14745	14459	34164	20660	21069	5925	12296	28367
	18		12143	22207	17469	28774	16994	24244	11268	16169	7374	33086	21965	46676	711	547	1019	874	1064	655	818	1017	770	1319	652	3963	13273	8973	3108	17159	4939	7328	19538	13064	21817	23560	13781	11498	23327	40406	26885	25028	26542	55413	35102	38325	11524	23762	45359
	20		17645	29153	24466	37845	24526	31146	17964	25084	13463	46002	28820	55891	845	799	1277	1217	1303	921	1036	1292	897	1720	875	5048	25242	19304	7383	28978	9999	14302	28496	23111	35058	34091	22364	17737	34078	53002	32125	36948	38200	74308	47389	53176	18267	35363	56490
	22		23293	33656	30976	45092	31159	34681	24771	32340	20396	52760	34787	60925	914	1171	1570	1517	1900	1184	1310	1424	1222	2340	1058	6218	36910	30842	14267	40435	16460	22467	37049	34429	46187	42070	30958	23426	41856	62172	39151	46268	47685	86106	52691	62808	23841	45795	60926
	24		26480	37159	34542	49783	35270	37431	28693	36683	25336	54340	39796	62095	1083	1529	2284	2105	2482	1544	1655	1979	1610	3097	1279	7675	44850	38724	21822	48025	22100	28181	45191	43015	51959	44829	35927	27502	46101	65927	41704	51904	50865	90929	54659	67537	27001	51811	60358
	26		29753	37801	37575	52574	37284	39754	30864	39420	29566	53771	40980	57384	1316	2065	3227	2710	3151	2166	2036	2329	2099	4245	1761	9075	49172	42622	27419	51670	26326	31879	51204	48132	55190	45470	41760	29978	47429	66159	42752	54121	52272	93330	54697	65947	28729	53152	55534
	28		29657	37199	37198	51498	36701	39574	30584	40146	31000	49625	40560	49210	1714	2375	4429	3249	4172	2711	2542	2765	2607	5323	2117	10635	50786	43432	32175	50625	27442	34054	53726	50826	54354	42651	42774	28918	44888	62346	40967	55581	51786	91065	54721	62359	29821	49852	50030
	30		28780	33526	36037	47985	34447	37611	28611	38742	30081	45125	37945	39740	2110	2892	6038	3914	5355	3653	2831	3310	3147	6671	2506	13058	49731	43188	33548	47123	27089	31763	53206	50497	52590	37657	41677	26724	42922	57306	37662	54650	50184	85054	52932	56044	28143	45567	43536
	32		26067	29889	34456	43842	30855	35191	25994	35297	28607	39052	33185	32974	2464	3231	7384	4722	6745	5287	3626	4209	3775	7984	2965	15204	46398	40009	32858	40746	24743	29684	52692	48981	47850	31977	39494	23653	39989	50480	32768	52357	46435	77356	51015	49652	25786	39099	38410
	34		22947	26168	32401	39403	26248	31947	23220	31238	24800	33748	29457	28795	2579	3258	8481	5029	8071	6401	3898	4541	4236	8668	3217	16993	40460	35592	30394	33497	23009	25884	50616	46540	41717	25872	37544	19087	35252	42905	27316	49906	43453	66981	46631	43977	22191	32445	34117
	36		20703	23482	29310	36404	23122	28117	19588	27297	21586	28551	26701	28134	2896	3454	9848	5620	9125	7342	4466	5151	4254	9267	3567	18255	33971	28131	26230	27405	19737	21749	47146	43398	37192	20361	34074	16730	31401	36641	23137	46268	39584	57240	44734	39115	20030	27200	31938
	38		18877	23378	28450	36490	20467	26432	16886	23869	19084	26353	25101	27655	2848	3811	10510	6136	10547	8474	4805	5523	4467	9488	3657	19476	29631	22772	20983	22865	17157	17827	43298	39254	31566	17363	31109	14528	27090	31975	19985	42267	36372	48887	43596	36804	17861	23187	30720
	40		16870	23808	26760	34405	19442	25711	14879	22440	17553	25762	23927	26098	3003	4043	12043	5868	11077	9064	5381	5700	4647	9935	3841	20619	27180	18840	16588	19941	14589	15580	41044	36228	26772	16523	27940	13213	24716	28947	17647	39609	32846	43931	43263	34273	15809	21831	30023
	42		16413	22723	24805	31903	18975	24959	13352	21423	16317	25321	22019	23541	3183	4059	12063	6634	11308	10066	5561	5831	4973	10069	3935	21578	26638	16866	13694	18466	13094	14121	38963	33131	23450	17058	25606	12693	23480	28629	17129	35764	29718	40432	42294	32695	14771	21999	30304
	44		15929	21155	23736	28816	18021	22868	11645	20811	15225	23929	20800	20810	3222	4080	12838	6260	11531	10498	5858	5995	5235	9854	3872	21883	26571	16314	11945	20175	11893	13632	36222	31180	21905	16773	24497	12778	23140	28200	17133	34089	27921	39020	39506	31081	14732	22520	28542
	46		15162	19236	22022	28168	17025	21887	11471	19680	13829	22258	18812	19946	3382	4060	13139	6477	11635	11022	6108	5933	5243	10231	4304	22487	26525	17034	11292	22700	11471	13420	35250	29932	21049	15228	24184	12545	23292	27707	16887	31590	26472	40730	38530	30044	13951	22101	26767
	48		13638	17487	20578	28551	15638	20234	10688	18022	12735	20812	17564	20205	3157	4253	13727	6712	11772	11511	6149	6172	5639	9852	4494	22653	25704	17516	11735	21984	10795	13239	33554	27909	21081	13627	23013	11419	22509	26743	15894	30531	24744	40509	36249	27699	14214	19837	24977
	50		12230	17207	19704	27804	14434	18787	10238	16370	11633	19718	17014	18911	3598	4491	14008	6700	12443	11876	6501	6006	6006	10357	4675	23596	23934	16818	12290	18764	10169	13201	30819	26200	20010	12250	21921	10001	20272	24021	14900	28507	23526	37415	34170	26047	13291	17623	23015
	52		12521	17235	19226	26472	12810	17519	9121	14795	11270	18025	15975	17612	3634	4642	14337	6842	12671	12254	6346	6029	6074	9660	4786	23733	21270	15307	12245	16435	9168	12382	27961	23860	18225	10779	20554	9466	18471	21211	13972	27142	23503	34022	32606	24345	12466	16206	21801
	54		11472	16207	18250	24786	12011	16797	8349	13716	10638	17285	15311	17150	3598	4928	14607	7207	13111	12255	6913	6204	6629	10248	5308	23979	18595	13595	11312	14887	8661	10994	26435	22226	15965	10708	19530	8836	16846	20347	12774	25557	21899	30479	31892	23776	11442	14978	20710
	56		10756	15067	16402	23032	11755	15857	7434	13207	10591	16543	14345	16263	3967	4862	14621	7171	12739	12312	6567	6212	6811	9684	5355	23375	17803	12029	10532	13812	8428	10019	24528	20342	14385	11094	17869	8479	14900	19766	11717	23090	20383	28749	29663	21756	10192	14150	19823
	58		10439	14592	15463	21551	10792	15042	7016	12663	10275	15854	13497	14609	3856	5142	14944	7158	13013	12803	7074	6567	6904	10086	5752	23707	16899	10998	9410	12908	7991	9156	22378	18782	13205	10928	16617	7601	13951	19003	11279	21377	18965	27053	29203	20495	9811	12980	19047
	60		9913	13370	14769	21216	10349	14010	6715	12280	9936	15233	13239	13952	3928	5123	14921	7295	13228	12973	6953	6543	7540	9942	6087	24451	16205	10349	8448	13714	7854	8692	21665	18306	12473	9820	15350	7432	13313	19089	9922	20041	17584	26476	27515	19242	9300	12781	17954
	62		9386	12385	14278	20407	9524	13309	6308	11521	9587	14204	13359	13483	4091	5248	15226	7623	13070	13096	6895	6815	7468	9869	5976	23824	14801	10383	8408	13787	7544	8658	20639	17392	11434	9109	14661	7195	13301	18083	9612	18967	16347	25214	26102	18013	9044	12050	17188
	64		8898	11475	13560	20512	9204	12289	5861	10868	9065	13071	13182	13032	4012	5676	15482	7498	13951	13674	6868	7133	7558	10227	6577	23859	13602	10043	7974	13253	7292	8264	18761	16921	11258	8540	13704	6823	12804	16839	9009	18390	15488	23833	25310	17168	8645	11263	16341
	66		8652	11799	12522	19832	8538	11838	5675	10201	8468	13025	12733	12364	4003	5537	15315	7349	13476	13253	7423	7361	7391	9743	6551	23694	13120	9314	7618	12013	7364	8157	18366	16163	10481	7947	12893	6623	12005	15716	8663	17461	14838	23165	23883	15853	8450	10311	15103
	68		8433	11313	12159	19150	7796	10896	5460	10126	8495	12517	12130	11982	4160	5793	15389	7614	13617	13486	7221	7394	8028	10118	6835	24027	12552	8674	7491	11219	7210	7655	17103	15072	9789	7488	12007	6223	10966	14981	8804	16863	14115	20250	23189	15580	8258	9703	14642
	70		8471	11009	12284	18376	7773	10798	5237	9419	8219	12490	12110	11904	4532	5929	15289	7394	13877	13666	7014	7947	8138	10204	6502	23716	11732	7902	7463	10818	6880	6989	15685	14426	9063	7183	11823	5860	10035	14410	8543	15770	13582	19813	22472	14774	7774	9286	13708
	72		8303	9814	11790	17363	7321	10347	4987	9543	8360	12145	12020	11516	4317	5859	15699	7506	13869	13835	7170	8061	7936	10262	7202	23466	11160	7417	7044	9806	6588	6300	14724	13564	8361	6752	10987	6128	9448	13945	7847	14963	12695	18443	21995	14179	7498	8381	13102
	74		8259	9701	11507	16664	7242	9793	4677	8785	8288	11632	11626	10996	4483	5848	15788	7732	13566	13383	6771	8113	8586	10180	7283	23573	11117	6732	6667	9682	6212	5944	14011	12797	7962	6646	10404	5789	8691	13400	7883	14594	12105	17900	20995	13523	6922	8178	12460
	76		8305	9408	11442	16348	6794	8977	4595	8609	8085	11346	11699	10728	4310	5958	15828	7334	13597	13744	7006	8390	8511	10660	7419	23530	10419	6553	6831	9736	5837	5909	13663	12290	7518	6442	9486	5370	8157	13079	7529	13833	11629	16882	20974	13515	6428	7788	12237
	78		8371	8904	11332	16474	7234	8939	4497	8456	8313	11267	11310	10364	4528	5949	15911	7491	13182	13498	6896	8682	8917	10272	7626	23272	10107	6345	6365	9237	5752	5783	13230	11038	6944	6282	9030	5394	7862	12433	7135	13240	10967	16633	20648	12508	6556	7469	11843
	80		7910	8548	10980	15561	7023	8708	4549	8129	7863	10449	11595	10087	4805	6126	15454	7296	13398	13311	6953	8609	8716	10124	7675	23300	9470	6262	6567	9931	5376	5253	12779	10920	6594	6135	8750	5173	7387	12228	7155	12882	10515	15505	19565	12350	6133	7424	11138
	82		8111	8740	10973	15964	6784	8314	4706	8066	7930	10892	11379	10081	4784	6005	15622	7439	13242	13123	6994	8632	8894	10125	8029	22746	9401	5655	6295	9444	5496	5226	12317	10516	6243	5646	8110	5184	7595	12048	6942	12631	10268	14817	19108	11797	5931	6826	11122
	84		7997	8389	11143	15393	6713	8202	4477	8195	7761	10303	11393	9679	4526	6525	15863	7303	13064	13075	6769	8912	9507	10308	8071	22679	9031	5645	6268	9239	5533	5215	11798	10126	6273	5740	7862	5298	7027	12099	6836	12090	10168	14648	18739	11511	5743	6662	10795
	86		8113	7996	10465	14766	6640	7967	4558	8163	7730	10158	11106	9704	4614	6512	16527	7326	12842	13165	6635	8621	9103	10306	8147	22755	9040	5417	6251	9202	5238	4913	11608	9638	6096	5608	7765	5266	7117	11320	6662	11738	9635	13387	17981	10991	5485	6449	10464
	88		8442	7720	10631	14409	6303	7634	4661	7775	7937	10156	10911	9621	4784	6684	15871	7301	12659	13302	6647	8965	9623	10379	8019	22083	8798	5632	6003	8811	5417	4494	11140	9419	5992	5391	7855	5298	6858	10961	6654	11530	9373	13182	18238	10735	5376	6160	9912
	90		8596	8028	10723	13771	6047	7637	4377	7665	7850	10168	10872	9140	4963	6718	15854	7287	13066	13401	6623	8917	9395	10436	8447	22270	8501	5500	5796	8857	5510	4676	10942	9255	5279	5564	7286	5247	7127	10872	6480	11053	9430	12975	17803	10290	5517	6175	9594
	92		8586	7586	10409	13849	6074	7498	4441	7952	7598	9715	10431	9395	4782	6955	16301	7377	12249	13028	6542	8912	9664	10701	8396	22245	8589	5283	5815	8945	5545	4530	10527	9055	5314	5551	7385	5132	6881	10685	6845	10924	9217	12424	17351	10095	5200	6026	9569
	94		9097	7371	10554	13615	5935	7833	4483	7815	7567	9847	10846	9209	4904	7006	16005	7400	12229	13379	6732	9340	9332	10739	8607	22039	8513	5259	5974	8917	5578	4482	10307	8605	5427	5233	7325	5309	6715	10564	6472	10698	8654	12422	16516	9816	5251	6084	9195
	96		9242	7403	10474	13625	5983	7465	4520	7924	7540	9862	10556	9187	5028	7345	16111	7051	12443	13151	6580	9203	9159	10482	8781	22172	8884	5154	6217	9347	5417	4435	10140	8589	5411	5684	7523	5444	6827	10721	6702	10839	8873	12109	16423	9525	5132	5706	9164
	98		9298	7362	10722	13550	6059	7756	4553	7884	7612	10007	10647	9525	5027	7279	16197	7301	12062	12953	6561	9675	8928	10728	9277	21714	8804	5323	6080	9588	5622	4155	9858	8195	5139	5588	7772	5481	6658	10496	7092	10352	8795	11937	16179	9821	4952	5586	9052
	100		9926	7646	11170	13072	6284	7739	4486	8284	7610	9750	10629	9689	5129	7092	15912	7296	12383	13480	6652	9720	8783	11031	9348	21291	8597	5415	6127	9305	5638	4436	9925	8048	4997	5641	7295	5748	7003	10524	6989	10380	8573	11771	16284	9404	5106	5727	8882
	102		10278	8081	11017	13188	6312	7953	4703	8268	7777	10155	10619	9567	5363	7448	16245	7462	12499	13526	6881	9610	9007	11248	9465	21322	8807	5502	6279	9618	5846	4571	9825	8124	5387	5672	7790	5984	7087	10868	7193	10413	8746	11601	16357	9348	5182	5654	9113
	104		10289	8046	10852	13032	6328	8004	5006	8720	8064	10120	10482	9729	5109	7363	15983	7062	12002	13733	6844	9838	9102	11181	9876	20707	9167	5926	6120	10135	6275	4481	9824	8201	5014	5821	7884	6133	7043	10600	7354	10382	8771	11460	15951	9391	5397	5735	9295
	106		10713	8035	10980	13159	6359	7980	4995	8681	8466	10380	10880	9750	5474	7479	16444	6954	12145	13957	6736	10162	9197	11298	10228	20800	9299	6059	6492	10373	6413	4471	9727	8526	5248	6228	8630	6845	7424	10982	7469	11043	9424	11812	16090	9533	5479	5560	9300
	108		11316	8637	11381	13365	6265	8407	5177	8888	8770	10380	11174	10266	5748	7881	16291	7386	12731	13971	6978	10516	9464	11460	10333	20795	9962	6312	6567	10877	6695	4563	9753	8580	5610	6332	8806	7349	7555	11484	7510	10952	9277	11915	16041	9534	5777	5866	9501
	110		11917	8872	11540	13554	6516	8704	5251	9355	9179	10570	11043	10315	5837	7930	16023	7405	12789	13897	6933	10528	9729	11848	10686	20231	10281	7042	6877	10623	6872	4957	10098	8516	5617	6777	9123	7603	8334	11495	7727	10949	9680	12625	17049	9351	6321	5812	9958
	112		12535	9033	11572	13996	6580	9490	5396	9594	9071	10760	11289	10660	5984	8086	16052	7281	12404	14894	6858	10626	9732	11854	10744	20610	10675	7120	7205	11314	7582	5021	9969	9019	5943	6990	9572	8127	8620	11759	8562	11241	9534	12878	16264	9799	6638	6348	10106
	114		13354	9502	11849	13853	7184	9524	5706	9698	9291	11457	11570	11247	6305	8278	15546	7083	12391	14897	7054	11385	10240	12344	10762	20316	10948	7743	7361	11543	7728	5135	10170	9068	6302	7519	9972	8091	9191	12128	8746	11589	9933	13253	16522	9536	6924	6254	10735
	116		13671	9339	12396	14279	7104	10081	6002	10336	9827	11774	11920	11417	6672	8608	16267	7149	13075	14984	7314	10866	10286	12319	11561	20771	11592	8353	8124	12346	8296	5568	10692	9766	6649	7556	10402	8889	9846	12277	9134	12161	10589	13436	16859	10016	7285	6646	11170
	118		14074	9821	12543	14224	7266	10638	6139	10506	9885	12590	11853	11652	6785	8659	15813	7484	12789	15624	7331	11438	11228	12970	11703	20078	12241	8493	8145	12860	8813	5664	11119	9961	7199	8431	11198	9394	10169	12624	9217	12489	10507	13856	16821	10233	7525	7004	11581
	120		14515	10324	13034	15023	7412	11014	6576	11218	10780	12733	12216	12037	6942	8575	16094	7358	13011	15421	7478	11662	11424	13199	12140	20382	12645	9246	8503	13970	9125	6216	11619	10470	7544	8367	11913	9587	10984	13403	9706	12758	11163	14860	17180	10563	7947	7093	11855
	122		14980	10777	12764	15006	8251	11186	6656	11419	10662	12678	12563	12620	7129	8898	15999	7305	13002	15759	7678	11657	11218	13225	12196	19619	13696	9730	8810	13766	9782	6434	12012	11120	7966	8918	12618	10295	11751	13993	10410	13616	11781	15153	17457	10638	8193	7230	12181
	124		14822	10743	13445	14933	7857	12238	7251	11532	10996	13310	12617	13217	7695	9168	16070	7761	13625	15851	7705	11955	11889	13399	12332	20092	14053	10488	9285	14488	10267	7051	12177	11411	8691	9445	13372	11257	12258	15068	10903	14066	12184	15859	17433	11036	8821	7953	12854
	126		15695	10917	13342	15064	8146	12094	7388	12081	11331	13622	12738	13675	7834	9386	16007	7799	13394	16262	7781	11946	12837	13672	13130	19989	14514	11250	9933	15673	11017	7083	12454	11682	8476	9511	14043	11359	12853	15016	11347	14641	12844	16651	17669	11273	9076	7898	13188
	128		15731	11630	14108	15542	8218	13113	7576	12496	11058	14399	12988	13547	8008	9337	15957	8338	13521	16859	7730	12419	12795	14569	12809	19550	15270	12015	10307	15971	11562	7535	12991	12210	9324	9530	14895	12288	13686	15739	11605	14940	13525	17670	18059	11886	9628	8450	13358
	130		16232	11650	13925	16078	8917	13589	7736	13093	11206	14991	13204	14100	8037	9461	15938	8413	13852	16855	7981	12676	13097	14365	13173	19592	15876	12980	10828	17062	12495	8029	13547	12360	9640	10265	15556	12159	14011	17048	11892	15031	13822	18262	18139	12156	9835	8831	13787
	132		16132	11849	14519	16161	9329	14006	8402	13221	11470	15017	13154	14276	8435	9578	15882	8229	13562	17337	8481	12638	13672	15099	13138	18982	16656	13534	11167	17254	12704	8156	13798	13524	9902	10665	16021	12461	14462	17646	12864	15830	14275	18888	18596	12508	10428	9213	14083
	134		16459	12379	14117	16299	9270	14507	8221	13415	11875	15404	13434	14312	8796	9715	16005	8770	13936	16872	8525	12659	13913	14933	14048	19137	17233	13988	11432	18085	12939	8768	13924	13831	10437	10818	16675	12740	15166	17876	12902	16202	14491	19154	18689	12883	10615	9184	14336
	136		16890	12438	14530	16415	9518	14406	8684	14066	12006	15847	13485	14496	9143	9691	16041	8780	14332	17392	8642	12950	14753	15141	13678	19055	17453	14783	12098	18441	14407	8916	14492	13979	10925	10955	17401	12940	14941	18143	13410	16888	14860	19735	18536	12826	11308	9597	14344
	138		16744	12425	14479	16608	9878	15220	8875	14130	12551	16227	13491	14664	9188	9772	15783	8957	14080	17258	9101	13156	14829	15254	14405	18816	18353	14874	12306	18861	14777	9465	14553	14630	11043	11129	17385	13124	15408	19350	14106	17028	15450	19999	18771	13120	11669	9685	14786
	140		16890	12540	14760	16575	10100	14890	9060	14744	12396	15905	13292	14506	8993	9687	15895	8899	14366	17094	9195	13281	15549	15546	14650	18620	18705	15213	12626	19619	15458	9844	14735	14075	11390	11467	18192	13367	15861	19048	14498	17187	15565	21102	19024	13477	12000	10005	14870
	142		16584	12793	14442	16479	10013	15276	9448	15070	13098	16096	13894	14568	9524	10247	15876	9226	14283	17204	9276	13418	15865	16197	14569	18340	18721	16188	13040	19690	15952	10277	14851	14202	11234	11346	18558	13726	16484	19265	14520	17471	16230	21304	18735	13678	12517	10259	14923
	144		17106	13231	14579	15976	9422	15552	9186	15026	13501	16529	13729	14280	10026	10156	16131	8887	14550	17235	9275	13290	15517	15795	14783	18272	19400	16911	13725	20420	16631	10337	14865	14790	11451	11634	18100	13625	16739	18916	14843	17535	16121	21823	19132	13998	12615	10453	15459
	146		16536	13312	14083	16676	9846	16098	9054	14878	13288	16378	13639	14977	10296	10118	15749	9209	14905	17740	9529	13110	15534	16054	14633	17636	19920	17281	13938	21305	16781	10984	15496	14766	11659	11521	18592	13875	16507	19287	15116	18100	16761	21995	19098	13893	12496	10421	15400
	148		16681	13035	14148	17091	9636	15849	9749	14942	13129	16624	13407	14417	10465	10247	15255	9147	14715	18081	9574	12903	15281	16425	14516	17892	19989	17938	14334	21066	17124	11255	15009	15193	11885	11431	19071	13742	16769	19319	15424	17818	16986	21914	19254	13995	12852	10655	15546
	150		16710	13146	14104	16152	10041	15647	9776	15455	13382	16297	13786	14804	10588	10365	15453	9469	15412	18231	9921	13335	15594	16675	15127	17333	19659	18098	14198	21609	17448	11401	15669	15740	11934	11512	18671	13839	16295	19220	15591	18384	16663	22255	19099	13838	12666	10424	15482
	152		16986	12777	14275	15948	9928	16126	9767	15098	13682	16260	13451	14729	10981	10464	15890	9346	15154	18155	9755	13153	14844	16619	15083	17363	20250	18605	15312	21688	17731	11652	15684	15356	11750	11671	18755	13945	16310	19448	15722	18306	16478	22424	19145	14211	13496	10345	15330
	154		16259	13018	14230	16021	9923	16200	9586	15006	13435	16206	13247	14422	10937	10257	16035	9360	15381	18291	9760	13506	15044	16586	14904	16957	20389	18695	15424	22117	18139	11615	15255	15854	11930	11775	18748	14340	16445	18914	15802	17702	16911	22476	18441	14153	13374	10336	15686
	156		16535	13231	14143	15767	10084	16176	9707	15732	13204	16578	12594	14057	11128	10391	15899	9644	15488	18679	9996	13320	14200	16754	15143	16565	20561	18395	15516	22140	18195	11902	15328	15424	12329	11591	18890	13979	16337	19311	15465	17819	16518	22441	18431	13970	13480	10620	15552
	158		16031	12661	14195	15448	9910	16228	9739	15470	12981	15992	13060	13636	11167	10164	15725	9676	14837	18902	9949	13371	14134	16883	15462	16706	20869	18458	15718	22093	18470	12025	15139	15311	11959	11495	18577	13785	15713	18564	15533	17880	16353	22560	18532	13946	13039	10307	15449
	160		16085	12526	13654	15216	10060	15891	9639	15123	13253	15603	12452	13665	11347	10287	15956	9605	15154	18159	10045	13327	13957	16723	15499	16324	20441	19001	16037	21886	18765	12330	15107	15483	11977	11155	18684	13484	16036	18568	15777	17545	16642	22618	18727	14176	13735	10357	15434
	162		15867	12752	13536	14741	9760	15868	9756	14888	13719	15705	12083	13616	11846	10688	16188	9755	15413	18730	10122	13509	14275	16584	15448	16066	20517	19144	15632	22003	18425	12752	14622	15131	11694	11418	18269	13514	16166	18734	15686	17452	16713	22815	18190	14224	13272	9790	15235
	164		15671	12385	13527	14295	9605	15870	9405	15091	13329	15572	11719	13210	11728	10365	15779	9103	15874	19080	10251	13202	14086	16713	15338	15884	20237	19422	15654	22651	19171	12333	14984	15035	11789	11438	18221	13389	15853	18519	15306	17404	16265	22545	18444	13498	13131	9823	15333
	166		15786	12672	13706	14542	9651	15988	9397	14646	13238	15257	11613	13109	11970	10911	16045	9540	15489	18507	9980	13177	14195	16708	14886	15390	20033	19356	15906	22173	18871	12353	14400	14829	11358	11162	17910	13436	15965	18475	15530	17004	16217	22408	18437	14129	13379	9765	15193
	168		15371	11909	13211	14146	9605	15344	9705	14487	13023	15156	11767	12857	11644	10587	15757	9207	15213	18508	9813	13176	14303	16374	14711	15401	19774	19322	16195	22166	18945	12027	14064	14707	11208	11697	17299	13264	15574	18184	15155	16889	16004	22093	18228	13795	13409	9813	15149
	170		15435	12098	13425	14320	9054	15546	9405	14511	12831	15061	11308	12392	11702	10959	15696	9506	15234	18763	9995	13212	14171	16127	14824	15025	19509	19331	16256	22193	18859	12547	14401	14990	11371	10621	17302	12836	15607	17630	15466	17111	16258	21793	18047	13789	13006	9795	14590
	172		15008	11843	12589	14266	9387	15293	9515	14567	12601	14534	11493	11553	11628	10746	14906	9227	15242	18585	10058	13509	13859	16465	15109	14784	19489	19420	15887	22582	18629	12350	13756	14303	10898	10833	17441	13092	15323	17897	14887	15940	15897	21439	17338	13610	12861	9421	14539
	174		15011	11809	12569	14131	9395	15047	9431	14269	12376	14648	11322	11445	12098	11250	15476	9372	15319	18314	9743	13033	13940	16095	14863	14781	18720	19377	16291	21890	19379	12345	13741	14306	10874	10720	17030	12609	14957	18094	14836	16323	15775	21458	17457	13429	12708	9428	14268
	176		14916	11985	12184	13961	8999	14835	9454	14457	12347	14040	11166	11946	11723	10937	15738	9259	14667	18070	10163	12690	13905	15277	13752	14253	19100	19263	15613	22664	19006	12903	13653	14040	10736	10366	16363	12250	15081	17518	14405	16089	15615	20656	17439	13163	12859	9263	14281
	178		14323	11793	12038	13730	9219	14665	9282	14398	12920	14318	10709	11515	12195	10912	15652	9341	14752	18132	9919	12751	13715	15689	13580	14508	18509	18995	15282	22172	18750	12190	12919	13849	10676	10440	16131	11976	14659	17093	13851	15136	15042	20591	16940	13185	12525	9065	14545
	180		14378	11548	11863	13220	8857	14105	9169	13943	12394	13872	10566	11191	12453	10688	15131	8782	14378	18138	10160	12563	13191	15651	13453	14119	18945	19141	16044	21541	18373	11930	12893	13822	10444	10229	15774	11687	14424	16649	13560	15630	15340	20303	16575	12992	12411	8846	14158
	182		14161	11632	11792	13806	8857	14076	9171	14007	12044	13294	9941	10683	11712	10998	15104	8989	14547	18061	9575	12116	12846	15133	13514	13564	18797	18839	15862	21561	18144	12167	12703	13530	9691	10282	15667	11630	14328	16669	13649	15343	15115	19610	16833	12733	12213	8770	13754
	184		14044	11517	11857	13241	8882	14025	8986	13822	11841	13254	10251	10250	11919	11039	15029	9125	14452	17699	9487	12518	13211	15357	13454	14105	18665	18694	16002	21400	18867	11981	12445	13012	9648	10106	15498	11426	14070	15892	13642	14978	15049	19568	16357	12279	12237	8819	13761
	186		13630	11120	11507	13536	8677	13880	9197	13660	11728	13441	9882	9933	11835	11201	15571	8622	14299	17817	9762	12162	13197	15131	13339	13783	18460	18284	15796	21156	18236	11618	12517	12481	9723	9745	15086	10942	14017	15732	13225	14659	14886	19187	16541	12485	11986	8518	13740
	188		14071	11058	11290	13257	8702	13526	8642	13557	12173	12988	9466	9716	11683	11284	15443	8499	13921	17408	9527	11771	13602	14833	13637	13590	17923	18332	15217	20627	18030	11386	12343	12545	9912	9423	14749	10700	13567	15700	12541	14317	14621	19118	16153	12424	11931	8346	12935
	190		13839	10630	11172	13405	8320	13174	9096	13515	11647	13108	9781	9707	11229	11473	15409	8638	14171	17330	9586	11767	12881	14702	13331	13259	18222	18273	15644	20309	18277	11711	11707	12163	9341	9404	14272	10811	13441	15449	12490	14417	14418	19180	15967	12192	11637	8167	12794
	192		13665	10817	10985	13326	8273	13339	8853	13215	11801	12854	9258	9848	11235	11372	15493	8757	13650	17038	9348	11029	12632	14029	13046	12541	17690	17965	15229	20128	18048	11342	11747	12172	9129	9010	14134	10528	13226	14963	12050	14659	13926	18681	15835	12200	11809	8342	12810
	194		13330	10459	10979	12830	8118	12990	8615	13322	11572	12558	9118	9907	11506	11275	15223	8741	13500	16532	9446	11175	12490	14050	13023	12195	16943	17571	14865	19978	18217	11122	11798	11975	9221	8787	13838	10199	12990	14631	11986	13931	13783	18415	15521	11888	11272	7764	12867
	196		12943	10541	10723	12747	8177	12679	8461	12964	11748	12340	9131	9824	10977	11314	15069	8641	13505	15482	9533	11066	11885	13987	12701	12798	16594	17598	14809	19798	16924	10699	11732	12099	8877	8752	13519	10054	12807	14256	11910	13744	13917	17954	15254	11835	11095	8117	12910
	198		13022	9979	10486	12299	8226	12368	8435	12722	11717	12510	8827	9902	11277	11388	15180	8638	13009	15371	9570	10872	11886	13560	13486	12509	16480	17006	14508	19442	17662	10418	11500	11514	8827	8655	13352	9850	12630	12910	11853	13609	13818	18003	15338	11200	10917	7737	12728
	200		12992	10110	10336	12158	7969	12248	8246	12541	11150	11850	8767	10113	10931	11368	14607	8549	13160	15558	9502	10649	11763	13432	13578	12376	16140	16761	14177	19097	17373	10759	11318	11301	8493	8474	13216	9668	12356	12486	11295	13545	13773	17019	15210	11103	10416	7553	12132
	202		12826	10172	10229	12085	7749	12042	8276	12183	11537	11654	8632	9562	10633	11460	14395	8515	12861	15448	9548	10295	11608	13144	13330	12200	15581	16209	13947	18729	17278	10560	11065	10882	8564	8491	12639	9376	12029	12305	10551	13240	13601	17650	14971	11562	10475	7391	12151
	204		12282	9810	9870	12311	7938	11757	8369	12052	10864	11620	8518	9793	10747	11753	13995	8350	12846	15267	9342	10503	11781	13389	13192	11789	15781	16215	14395	18333	16823	10564	11016	10952	8434	8453	12617	9062	11934	12571	10540	12244	13288	16860	14662	11514	10587	7061	11888
	206		12218	9909	9965	11701	7564	11799	8600	12073	10833	11289	8200	9385	10438	11629	14036	8551	12636	14907	9747	9975	11395	12933	12996	11589	15305	15953	13840	18495	16621	10154	10833	10683	8263	8243	12305	9196	11502	12062	10831	12314	13178	16545	14466	11158	10340	7054	11678
	208		12157	9784	10274	11805	7630	11726	8342	11571	10691	10853	8175	9765	10365	11405	14384	8455	12461	14905	9266	10209	11230	12858	13284	11143	15210	15658	13547	17876	16546	9912	10796	10886	8023	8240	11739	8728	11234	12043	10538	12247	12952	15859	14344	10844	10377	6872	11688
	210		12047	9716	9653	12385	7466	11169	8165	10970	10680	10851	7992	9448	10573	11260	14387	8593	12404	14864	9374	9942	11498	12600	13074	11005	15014	15822	13034	17562	16469	10209	10756	10361	8142	8163	11525	8855	11025	11507	10349	11969	12754	16164	13975	10691	10036	7065	11536
	212		11962	9499	9573	12254	7395	10924	8315	11101	10932	10709	8023	9240	10170	11354	14298	8331	12149	14522	9054	9742	11524	12601	12711	11129	14989	15589	12791	18018	16001	9755	10392	10102	7608	7878	11723	8320	10898	11540	10077	11617	12525	15955	13462	10845	10206	7076	11426
	214		11472	9414	9456	11768	7327	10545	8260	11212	10840	10675	8055	9248	9762	11444	13867	8431	12071	14344	9125	9654	11741	12318	13060	11022	14119	15482	13027	17436	15796	10062	10313	9806	7504	7761	11364	8556	10975	11824	10127	11332	12166	15453	13294	10531	9813	6655	11303
	216		11930	9296	9373	12074	7397	10619	7964	11109	10970	10375	7487	8664	9606	11553	14012	8352	12216	14518	9257	9364	11816	12445	12723	10503	14033	15732	12523	17028	15946	9904	10016	9623	7605	7821	10991	8463	10558	11213	9836	10628	12287	15232	13457	10703	9581	6740	10971
	218		11743	9396	9002	11997	7322	10223	8030	11201	10826	10181	7331	8776	9618	11641	13358	8410	11775	14211	9470	9279	11925	12260	12902	10623	13678	14772	12164	16654	15406	9377	10007	9475	7091	7554	10518	8521	10377	11089	9398	10940	11940	14887	13126	10111	9621	6255	10692
	220		11406	9341	8935	11528	7209	10286	7700	11249	10709	9675	7176	8770	9597	11831	13069	8027	11349	14011	8720	9310	11587	12654	12575	10015	13572	14608	12090	15875	15459	9013	10048	9139	7112	7420	10582	7948	10115	10747	9422	10634	12048	14218	13001	10007	9509	6468	10813
	222		11475	9152	8870	11413	7182	10112	7628	10739	10854	9862	6686	9004	9473	11576	13203	8654	10600	13575	9128	9452	11627	12333	12422	9542	13729	14762	12128	15952	15540	9034	9716	8969	6911	7170	10241	7878	9810	10654	9446	10513	11676	13918	13014	9818	9027	6237	10744
	224		11268	9168	8706	11751	6960	9740	7564	10860	10624	9686	6799	8891	9339	12314	13490	8467	10810	12956	9002	8953	11882	11715	11984	9516	13042	14393	11905	15947	14993	9451	9587	8949	6776	7211	10100	7688	9620	10593	9329	10210	11408	13941	12780	10427	9330	6217	10587
	226		11128	8862	8912	11346	6956	9753	7182	10467	10144	9924	6735	8972	9576	11727	12972	8371	10930	13266	8833	8793	12125	11455	12261	9569	12444	14008	11688	15395	14590	8939	9450	8851	6613	7061	10058	7389	9504	10835	9115	9927	11330	13691	12533	9591	9039	6286	10107
	228		11164	8888	8350	11443	6840	9409	7183	10502	10072	9931	6882	8753	9341	11830	12711	8372	10745	13254	8834	9011	11850	11109	12116	9506	12262	13098	11972	14796	14745	8747	9516	8333	6291	7115	9784	7218	9545	10379	8986	9813	11055	13112	12442	9687	8882	5883	10297
	230		11461	9123	8809	11351	6853	9649	7199	10144	10538	9595	6940	8768	9332	11896	12429	8453	10218	13025	8839	8631	11988	10850	12181	9598	12187	12987	11744	14825	14287	8725	9070	8661	6209	6798	9786	7369	9219	10407	9170	9832	11376	12543	12034	9489	8818	5705	10056
	232		10818	8350	8791	11333	6753	9225	7021	10624	10420	9293	6631	8343	9475	11676	11693	8168	10257	12523	9130	8436	11709	10968	12413	9270	11356	13099	11263	14943	13785	8420	9415	8227	6266	6325	9338	7144	9137	10093	8905	9435	10972	12685	12027	9291	8897	5666	9861
	234		11023	8458	8714	11118	6493	8928	6808	10208	10392	8943	6800	8495	9429	11842	11663	8279	10140	12740	8740	8642	11325	11231	11909	8806	11606	12790	11531	14042	14062	8376	9334	7860	5941	6491	9383	6791	8521	9504	8399	9278	10859	12345	11857	8766	8447	5439	9811
	236		10838	8621	8366	10864	6300	8766	6507	9870	10425	9056	6679	7941	9565	11642	11688	8400	10281	12490	8778	8568	11630	11221	11922	9157	11062	12503	11160	14118	13806	8257	9227	7780	5926	6400	8922	6889	8821	9648	8485	9420	10672	12130	11571	9387	8343	5469	9343
	238		10479	8189	8336	10693	6292	9104	6691	9941	9842	9056	6790	8054	9412	11814	11453	8566	9731	12285	8815	8610	11254	10696	11977	8861	11205	12448	11169	12927	13850	8033	9160	8032	5704	6160	8668	6758	8539	9031	8590	9034	10419	11773	11415	8850	8377	5402	9843
	240		10563	8343	8141	10802	6563	8969	7007	9914	9624	9111	6387	8340	9512	12194	11837	8285	9817	12183	8733	8364	10797	10835	11257	8842	11094	12648	11152	12525	13727	8333	8634	7758	5770	6420	8404	6346	8481	9150	8073	8970	10330	11672	11650	9073	8062	5242	9264
	242		10363	8246	7940	11265	6389	8982	6596	9311	9578	8960	6566	7502	9520	11629	11689	8199	9336	11808	8531	8338	10992	10785	11213	9190	10650	12354	11081	12353	13033	7857	8930	7618	5646	6194	8493	6306	7958	8944	7841	8542	9815	11348	11032	8696	8053	4998	9363
	244		10615	8235	8300	10969	5954	8543	6626	9498	9727	8886	6563	7830	9356	11186	11549	8318	9561	11846	8603	8036	10765	10506	11694	8886	10498	12264	11028	12195	13000	7977	8686	7549	5235	6041	8440	5929	7803	8805	7674	8723	9966	10871	10885	8377	7993	4768	9276
	246		10101	8272	8144	10456	6053	8809	6472	9397	9802	8627	6414	7628	9278	11318	10946	7908	9342	11940	8921	8441	10702	10598	11300	9059	10390	11775	10616	12054	13103	7750	8616	7618	5435	5982	8111	6096	7863	8550	7759	8722	9266	10465	10751	8833	8103	4920	8955
	248		9893	7839	8005	10187	5929	8739	6245	9333	9256	8554	6381	7640	9318	11181	10914	7624	9053	11746	8299	8083	11264	10387	11077	8772	10153	11452	10526	11854	12990	7600	8452	7439	5516	5776	8182	6009	7691	8475	7410	8079	9258	10472	10569	8528	7866	5017	8784
	250		9841	7863	7881	9975	5973	8687	6489	9442	9369	8198	6327	7478	9108	11419	10730	7901	9502	11268	8200	8147	10992	10663	10853	8551	9817	11028	10126	11953	12867	7580	8272	7257	5145	5879	7678	6211	7626	8303	7333	8296	9059	10541	10102	7906	8019	4828	8725
	252		9860	8017	7719	9929	5851	8658	6529	9015	9362	8281	6217	7710	9331	11136	10674	8105	8661	10890	8449	8234	11189	10335	11162	8397	9239	10810	9894	11845	12522	7382	8084	7226	5202	5828	7965	6013	7177	8441	7328	8274	8978	9819	10091	7567	7720	4817	8835
	254		9612	7527	7877	9665	5607	8497	6340	8804	9372	7949	6056	7701	9262	11048	10077	7783	8836	11165	7956	8191	10539	10201	11119	8596	9834	11171	9924	11685	12558	7215	8136	7107	5231	5541	7676	5704	7376	8245	7094	7793	8849	9930	10005	7423	7724	4620	8767
	256		9154	7608	7923	9725	5712	8237	6287	9044	9120	7921	6051	7392	9277	11232	10078	8232	8618	10840	8041	8090	10772	10081	10680	8291	9979	10787	9626	11498	12475	7265	8079	7252	5129	5540	7445	5917	7444	8002	7218	7820	8856	9438	9827	7409	7087	4672	8356
	258		9157	7408	7820	9992	5716	8019	6399	9193	9615	7846	6236	7045	9062	10942	9971	8113	8469	10946	7931	8223	10924	10022	10732	8417	9247	10525	9356	11368	12270	6991	8330	7205	4950	5363	7237	5923	7054	8361	7088	7872	8388	9545	9779	7481	7073	4628	8346
	260		8831	7559	7787	9408	5641	8133	6491	8842	9582	7982	6150	7360	9099	10722	9952	8003	8541	10945	7958	8011	10528	9885	10540	8328	9052	10781	9711	10724	12239	6953	7793	7083	5106	5478	7090	5475	7031	7914	6870	7601	8465	9006	9841	7532	7124	4312	7925
	262		8768	7339	7727	9475	5693	8056	6231	8849	8859	7826	6026	7547	8922	10678	9785	8210	8683	10585	8101	7987	10540	9529	10609	8642	8768	10346	9317	10672	11926	6904	7691	6928	4726	5361	7007	5720	6762	7791	6916	7379	8397	8347	9704	7559	6959	4350	7920
	264		8778	7411	7495	9422	5423	8044	6154	8675	9247	7963	6174	7510	9309	10342	9604	8022	8778	11122	7758	7858	10450	9378	10283	7862	8362	9996	9046	10542	11554	6851	8080	6969	4867	5272	7133	5598	6492	7533	6893	7345	8216	8848	9863	7150	6906	4410	7801
	266		8666	7319	7434	9334	5546	8003	6063	9044	9225	7889	5905	7447	8837	10426	9094	7859	8247	10928	7853	8056	10319	9490	10288	8129	8705	9846	9231	10432	11787	6639	7940	7129	4679	5013	6952	5232	6746	7596	6822	7325	7965	8342	9156	7360	6726	4171	7681
	268		8567	6966	7475	9266	5494	7991	5922	8737	9073	7913	6017	7520	9164	10415	9244	7563	8019	10848	7781	7811	10041	9159	10369	8132	8937	9847	9011	10227	11427	6425	7796	6642	4596	5037	6789	5274	6487	7479	6773	7642	7989	8386	9486	7458	6708	4275	7994
	270		8235	7185	7192	8885	5434	7850	6168	8452	9226	7939	5876	7302	9230	9942	9436	7705	7917	10616	7521	7704	10387	8962	10407	8084	8473	9549	8786	10504	11112	6538	7319	6853	4498	5118	6466	5295	6409	7400	6626	7603	7717	8499	9459	7008	6475	4254	7716
	272		8511	7100	7488	8974	5551	7936	6034	7973	8972	7519	6112	7181	9444	9902	9349	7869	8309	10350	7576	7884	10447	9095	10227	8241	8144	9445	8564	10134	11249	6261	7625	6588	4320	4534	6219	5067	6659	7282	6463	7422	7386	8442	9183	7194	6388	4336	7294
	274		8501	7164	7292	8996	5580	8083	5896	8118	9258	7577	5903	7207	9504	9666	9242	7741	8144	10121	7265	7777	10553	8398	10125	7893	8301	9633	8401	9885	10912	6289	7433	6237	4540	4809	6340	5148	6382	7486	6395	7044	7647	8037	8866	6869	6521	3948	7269
	276		8255	6738	7270	8930	5415	7924	5979	8259	9193	7711	5516	7241	9017	9515	8813	7683	8126	10468	7007	7810	9928	8499	10038	8075	8185	9466	7993	9738	10950	6206	7097	6444	4352	4516	6312	5119	6318	7338	6627	6868	7686	8028	8911	6916	6490	3973	7094
	278		8253	6886	7326	8987	5435	7935	5701	7955	9199	7524	5730	7203	9094	9725	8835	7777	8138	10040	7207	7926	10416	8219	9909	8234	8279	8972	8142	9416	11024	6299	7217	6363	4101	4498	6250	5178	6092	7274	6379	7059	7388	8217	8669	6874	6455	3919	7144
	280		8225	7095	7204	8784	5423	7861	5537	8137	9045	7624	5774	7078	9394	9741	8780	7782	7909	9580	6824	7943	9973	8480	9917	7825	8105	9143	8052	9321	10634	5801	7100	6454	4263	4497	5965	4988	6085	7083	6357	6689	7211	8109	8573	6906	6536	3982	6570
	282		8560	6849	7011	8497	5219	7963	5676	8236	8865	7596	5677	6700	9302	9522	8622	7693	7897	9711	7016	8070	9990	8355	9415	8087	8407	9117	7748	8951	10393	6001	7109	6339	3998	4330	6054	5083	6117	6934	6493	6528	6968	8142	8681	7193	5983	4103	6865
	284		8387	6620	7224	8925	5267	8173	5717	7859	9048	7802	5703	6627	8966	9433	8213	7400	8197	9352	6777	7819	9911	8550	9501	7896	8325	8942	7757	9085	10022	5811	6754	6075	4131	4331	5912	4822	5863	6821	7271	6658	6999	8142	8210	6921	6083	3813	6627
	286		8310	6767	7124	8831	5081	8126	5613	8055	8643	7240	5629	6672	9426	9432	8266	7463	8047	9706	6739	7717	9885	8455	9338	7822	8305	8769	7464	8937	10154	5719	7001	6020	3957	4306	5801	5225	6292	6805	7052	6628	7225	7816	8050	7091	5984	4019	6873
	288		8194	6884	7023	8875	5173	7825	5475	7790	8318	7220	5790	6747	9111	9558	8329	7292	8156	9402	6649	8057	9886	8653	8787	7982	8341	8604	7124	8809	10119	5586	6595	6182	4202	4305	6071	4948	5798	6619	7139	6306	6990	7947	8199	7127	5966	3639	6787
	290		7675	6790	7160	8681	5394	7878	5441	7807	8543	7053	5801	6720	9152	9314	8012	7060	8435	9699	6649	7954	9583	8245	8789	7785	8157	8442	7274	8408	9791	5533	6624	6150	3867	4137	5680	4916	6169	6667	7188	6491	6834	7614	8154	6762	6064	3928	6782
	292		7803	6497	6991	8591	5302	7764	5667	7769	8358	7255	5732	6509	9363	9519	8313	7708	8063	9154	6448	7719	9954	8592	8785	7552	7961	8456	7327	8728	9801	5756	6788	6201	3758	4126	5474	4962	5855	6649	7575	6305	6933	7666	8329	6756	5966	3627	6593
	294		7596	6822	6977	8635	5506	7722	5953	7687	8477	7264	5866	6650	8766	9403	7821	7246	8279	9451	6344	7952	9615	8627	8584	7885	7834	8244	6790	8390	9774	5368	6704	6123	3706	4337	5460	4756	5792	6640	7029	6690	6795	7393	8347	6793	5696	3746	6618
	296		7769	6570	6729	8799	5414	7567	5481	7746	8638	7085	5790	6762	9063	9026	7884	7445	7988	9420	6234	7996	9551	8354	8661	7987	7840	7961	6584	8494	9743	5389	6673	5837	3803	4161	5610	4754	5913	6190	6948	6522	6930	7453	8511	6849	5840	3741	6468
	298		7395	6530	6765	8875	5343	7559	5530	7598	8552	6893	5945	6818	8901	8987	7812	7255	8336	9442	6098	7948	9289	8275	8816	8074	7894	8010	6702	8374	9412	5363	6673	6136	3959	4364	5344	4729	5857	6332	6793	6389	6774	7387	8381	6668	5758	3668	6458
	300		7038	6465	6683	8567	5443	7550	5578	7733	8201	6887	5626	6542	9059	8839	7741	6803	8300	9504	6186	7984	9092	8183	8356	7907	7883	8208	6401	8183	9468	5418	6462	6020	3811	4185	5307	4742	5814	6430	7002	6567	6543	7265	8299	6889	5736	3720	6403
	302		7223	6411	6778	8765	5138	7659	5473	7490	8511	7054	5745	6500	9057	8906	7593	6831	8234	9260	6210	7665	8974	8239	8520	7942	7729	8517	6615	8062	9562	5295	6380	6014	3725	4106	5372	4768	6111	6345	6585	6534	6415	7447	8112	6630	5562	3659	6224
	304		7264	6388	6513	8540	5460	7361	5647	7225	8161	7058	5619	6419	9117	8798	7596	6766	7874	9191	6299	7878	9126	8359	8357	7974	7758	8070	6554	7965	9082	5284	6217	6054	3653	3972	5332	4904	6129	6212	6806	6347	6654	7252	8140	6387	5665	3680	6334
	306		7450	6691	6594	8606	5210	7211	5209	7163	8182	6712	5564	6381	8982	8899	7292	6793	8010	8812	6356	7708	8736	8196	8519	7991	7691	7830	6441	7968	9299	5080	6268	5597	3837	4021	5152	4936	5836	6162	6417	5884	6505	7206	8001	6473	5559	3599	5969
	308		7064	6390	6732	8684	5552	7463	5633	6912	8197	7174	5599	6305	9001	8568	7263	6774	8111	9175	6152	7855	8652	8451	8216	7991	7408	7580	6647	8126	8664	4899	6344	5821	3472	4027	5058	4839	5925	6052	6591	5797	6490	7280	8406	6061	5417	3462	5947
	310		7253	6516	6421	8298	5270	7229	5348	7178	8009	7160	5617	6531	9077	8406	7438	6698	8066	9334	6252	7913	8831	8099	8287	8072	7482	7527	6424	7674	8513	5052	6231	5569	3605	3881	5097	4690	5666	6023	6764	6179	6561	7345	8006	6346	5409	3489	6189
	312		7327	6584	6688	8611	5540	7260	5295	7030	7719	7220	5486	6157	9111	8711	7328	6478	8309	9099	6088	7970	8705	8178	8028	7900	7416	7307	6483	7548	8448	4828	6117	5433	3517	3902	4936	4818	5769	6014	6743	6181	6450	7267	7731	6513	5178	3586	5767
	314		7454	6635	6786	8533	5617	7163	5519	6969	8102	7088	5685	6379	9387	8512	7329	6576	7975	9072	6126	8194	8532	7924	8049	7634	7364	7344	6460	7624	8689	4688	6168	5736	3410	3611	4948	4619	5667	5829	6544	6379	6361	6884	7794	6242	5408	3666	5791
	316		7556	6334	6540	8604	5644	6897	5666	7212	8148	6854	5644	6526	9329	8862	7183	6514	7848	9341	6180	8003	8465	8172	7860	7897	6884	7263	6530	7371	8515	4812	6011	5444	3464	3723	4806	4645	5751	6063	6771	6394	6308	7036	7737	6182	5309	3562	5598
	318		7524	6374	6350	8537	5390	7000	5414	7433	7618	6929	5616	6357	9252	8356	7324	6525	7989	9022	6208	8268	8674	7873	7705	8073	6812	7297	6269	7235	8776	4911	6066	5524	3516	3730	4745	4729	5750	6039	6522	6303	6308	7005	7643	6438	5170	3626	5401
	320		7123	6603	6553	8601	5422	6917	5804	7432	7972	7260	5596	6452	9378	8347	7069	6470	7832	9158	6135	8009	8165	7591	7295	7759	6985	7359	6431	7086	8548	4681	5890	5468	3420	3777	4935	4789	5851	6050	6625	6192	6264	6954	7728	6476	5207	3332	5572
	322		7391	6344	6530	8689	5324	6685	5522	7276	7509	7100	5498	6384	9243	8294	7117	6271	7780	9270	5799	7978	8460	7711	7573	7620	6940	7251	6245	7205	8670	4615	5937	5525	3382	3611	4724	4606	5728	6022	6287	6556	6073	6904	7660	6496	5317	3460	5683
	324		7330	6236	6804	8262	5305	7070	5729	7420	7578	6895	5522	6130	9371	8440	6998	6381	7951	9006	5858	7681	8113	7211	7458	7908	7034	7198	6424	7058	8379	4887	5852	5572	3305	3723	4681	4581	5757	6036	6349	6304	6232	6575	7809	6548	5295	3209	5412
	326		7517	6360	5961	8312	5377	6787	5693	7471	7566	6641	5495	5913	9124	8315	6901	6261	7928	8841	5907	7620	8190	7390	7334	7835	6685	7228	5874	6806	8474	4620	5691	5558	3337	3728	4748	4648	5722	5833	6451	6184	5959	6830	7604	6663	5220	3359	5575
	328		7373	6408	6234	8094	5590	6651	5593	7217	7639	6804	5538	5946	9085	8350	6577	6030	7869	8998	5793	7717	8286	7127	7165	7556	6871	7100	6168	6931	8429	4725	5688	5425	3439	3566	4608	4321	5726	5755	6297	6382	5854	6588	7715	6512	5155	3418	5533
	330		7558	6316	6323	8448	5601	6655	5387	7104	7670	6796	5626	6324	9071	8228	6778	5978	7911	8981	5708	7608	8003	7016	7296	7775	6838	7244	5814	7020	8159	4783	5977	5408	3314	3468	4645	4334	5771	6002	6486	6150	6153	6771	7345	6299	5080	3245	5457
	332		6792	6325	6203	8515	5478	6711	5463	7161	7954	6706	5843	6437	9078	8038	6853	5899	7687	9028	5787	7799	8034	6935	7067	7638	7012	7259	6113	6966	8431	4545	5923	5352	3136	3482	4573	4397	5579	5762	6198	6306	6152	6615	7329	6344	5116	3360	5306
	334		6692	5957	6531	8278	5503	6552	5793	6888	7807	6815	5542	6410	9073	8162	6594	5801	7448	9058	5454	7755	7975	6851	7078	7537	7233	7156	6240	6779	8075	4493	5846	5298	3267	3325	4485	4338	5702	5904	6065	5837	6059	6590	7208	6318	5144	3402	5495
	336		7030	6317	6492	8373	5487	6429	5653	7249	7898	6729	5583	6381	8967	7850	6863	6109	7362	8899	5538	7737	7771	6896	6875	6948	7040	7184	5821	6638	8336	4507	5649	5152	3063	3279	4404	4312	5538	5710	6156	5782	5976	6676	7619	6397	5054	3389	5316
	338		6904	6126	6361	8336	5498	6651	5785	7283	7900	6744	5447	6455	8890	8398	6736	6110	7364	8636	5518	7522	7889	6784	7034	7100	6856	6906	5918	6663	8124	4434	5288	5019	3311	3240	4295	4148	5617	5708	5041	6016	5918	6841	7525	6444	5108	3317	5200
	340		6868	6168	6421	8328	5740	6362	5605	7110	7825	6787	5237	6358	9318	7984	6471	5950	7535	8625	5580	7569	7684	6559	6688	7020	6432	6675	6035	6702	7768	4217	5612	5160	3180	3199	4294	4294	5438	5602	5112	5950	5980	6737	7732	6386	5172	3305	5449
	342		6515	6075	6468	8172	5386	6506	5707	6857	7535	6714	5376	6320	8824	7997	6639	5760	7528	8690	5294	7511	7622	6629	6670	7186	6722	6828	6013	6703	7844	4434	5438	5194	3145	3217	4312	4167	5593	5732	5812	6114	5954	6556	7552	6270	5135	3349	5228
	344		6776	6278	6543	8091	5629	6438	5747	6970	8090	6519	5504	6260	8910	7700	6712	5853	7581	8899	5035	7513	7492	6561	6455	6874	6663	6912	5917	6525	7904	4210	5510	5002	3259	3253	4057	4185	5657	5678	5717	6047	5771	6444	7394	6295	5275	3216	5022
	346		6841	6383	6347	8027	5460	6085	5581	7181	7580	6597	5258	6096	8981	7741	6444	6000	7645	8817	5196	7436	7270	6423	6265	7025	6732	6620	6000	6650	7489	4147	5568	4958	3150	3259	4371	4133	5669	5582	5832	6132	5863	6046	7215	6199	4873	3196	5003
	348		6769	6198	6281	8074	5711	6287	5736	6838	7862	6556	5321	6354	8969	7524	6963	5958	7671	8470	5348	7790	7388	6373	6272	7057	6603	6626	6096	6360	7167	4053	5386	4957	3136	3217	4257	3982	5582	5585	5770	5933	5644	6450	7207	6071	5097	3168	5103
	350		6750	6307	6172	8242	5327	6232	5740	7155	7635	6503	5263	6204	8692	7636	6594	5967	7858	8194	5064	7614	7466	6347	6160	7230	6626	6811	5956	6191	7692	4131	5390	4721	2986	3111	4012	3972	5602	5353	5807	6091	5887	6448	7092	6206	5104	3102	4984
	352		6714	6174	6321	8088	5653	6340	5899	7211	7433	5998	5328	6338	8473	7588	6694	6189	7840	8295	5169	7373	7294	6107	5976	7027	6250	6691	6053	6117	7373	4167	5320	5009	2960	3095	4058	4053	5457	5379	5701	6039	5652	6544	7203	6459	4906	3164	4698
	354		6510	6179	6299	7952	5396	6320	5857	7396	7272	6116	5456	6314	8781	7362	6637	5995	7764	8499	5089	7375	7334	5971	5899	6958	6499	6762	5939	6201	7364	4053	5273	4805	3192	3214	4106	3894	5435	5475	4628	5726	5734	6028	6897	6333	4818	3025	4913
	356		6810	6402	6338	8040	5431	6268	5610	7347	7304	6122	5369	6268	8570	7054	6275	6041	7200	8402	5253	7668	7075	5994	5971	6874	6348	6508	5806	5810	7146	4113	5436	4850	2944	3191	3837	3902	5414	5285	4655	5764	5624	5967	6908	6363	4767	2957	4866
	358		6551	6446	6241	8205	5255	6172	6114	7334	7359	5985	5192	6291	8468	7001	6058	6174	7341	8211	4974	7596	6830	5808	5835	6967	6179	6606	5939	5755	6989	3890	5289	4858	3053	3142	4087	3901	5396	5526	5421	5677	5545	6133	7026	6285	4864	3095	4873
	360		6709	6354	6453	7708	5382	5972	5777	7218	7247	6151	5416	6277	8004	6852	6232	6175	7160	8387	4987	7632	7015	5755	5713	6960	6258	6604	6068	5548	7321	3758	5176	4929	2974	3006	3925	3763	5302	5467	5437	5678	5631	5990	7254	6300	4704	2947	4921
[truncated: 37 more columns]

## Sheet: Fig. 2c
	WT	D428N	Y355F	Y426F	Y429F	Y431F	Y469F	Y525F	Y530F	Y543F
	1	0.164518	1.03528	0.920754	0.86055	0.856125	0.414897	0.981953	0.911656	0.676271
	1	0.197259	0.970925	0.908114	0.992056	1.31995	0.25321	1.04163	1.07807	0.837818
	1	0.161063	1.09043	0.857072	0.764166	0.894209	0.376719	1.007	0.869697	0.532557
	1	0.397212	0.862701	1.0511	0.775848	1.14837	0.317968	1.60579	0.845722	0.882114
	1	0.046444	0.913254	0.838844	0.801082	0.837453	0.367896	0.800607	0.553946	1.15681
	1	0.154652			1.05625	1.05098	0.321737		1.00562	1.03605
	1				0.709693

## Sheet: Fig. 2e
		Min	WT								D482N								Y355F								Y426F								Y429F								Y431F
		2	1157	1059	1262	1430	842	930	663	808	5710	2759	2231	2011	2368	3089	802	1501	842	780	897	1130	1043	791	608	604	356	244	210	354	291	318	221	335	233	166	152	341	144	187	264	309	1422	1022	931	665	1755	446	1284
		4	422	606	764	951	462	518	276	354	5092	2578	1804	1848	2394	2789	429	1259	537	489	890	1201	892	716	540	442	232	93	94	660	244	249	237	225	188	117	59	316	97	126	201	274	1434	1070	1070	776	1689	448	1376
		6	420	631	893	929	450	593	303	411	5183	2762	1761	1894	2471	2981	372	1399	910	557	1030	1850	956	728	1240	558	206	119	91	682	308	241	152	262	535	118	60	391	121	112	388	393	1407	1010	1077	695	1589	458	1423
		8	394	686	883	1008	377	596	286	472	5428	2927	2050	1790	2765	2809	451	1628	1299	997	1575	3549	1433	891	2546	779	287	94	161	599	378	320	226	453	1181	116	122	572	245	279	1066	724	1858	1217	1318	783	2372	746	1607
		10	501	785	1054	1116	631	766	337	586	5530	2837	2149	1947	2691	3000	448	1637	2561	3297	2481	6267	3365	1430	4639	1655	393	111	201	1077	728	533	538	983	2833	306	305	1289	683	685	2601	1488	2492	2014	2998	1080	3133	1276	2095
		12	845	2374	1700	3131	1310	1430	503	1653	5816	3208	2080	1970	2756	3248	565	1797	4486	8227	5363	12418	7329	2395	8678	4168	761	333	431	2382	1712	1645	1817	3151	6841	684	1151	2453	1569	1858	6300	2877	5185	4668	8215	2766	6946	2414	3504
		14	2598	7390	4002	8791	3674	5156	1754	3555	6853	3630	2151	2036	3024	3566	477	1952	7335	15173	10045	21929	12511	4960	14939	9324	1990	985	1554	5874	4531	5728	6063	7914	14603	1996	3164	4451	3422	4274	11820	5945	10070	10608	19783	7527	15390	4040	6584
		16	6386	14904	8840	18273	9294	14327	5398	8047	7643	4323	2402	2324	3230	3824	689	2400	10532	22489	16090	34624	17418	9206	21769	14465	5633	2313	4174	12627	10052	11887	13419	15934	26194	4169	6429	8867	7061	7934	19900	10417	16354	16944	29137	14835	22548	6806	12462
		18	12143	22207	17469	28774	16994	24244	11268	16169	8015	4820	2439	2598	3578	3997	654	2587	12807	26651	19456	44773	20160	13488	28409	17925	10458	4367	7999	19708	17215	16367	21260	25345	38029	6809	9233	15611	11866	12778	29175	15708	21398	20181	34851	19582	25685	11167	18960
		20	17645	29153	24466	37845	24526	31146	17964	25084	8790	5924	2513	2564	4049	4894	774	2870	14502	28689	21247	51655	21260	17104	34652	20499	15393	6608	12792	25304	25102	17600	27219	33198	48531	8180	11477	22684	16149	17123	36880	20743	25958	22240	38233	21919	27686	16020	24423
		22	23293	33656	30976	45092	31159	34681	24771	32340	10868	7113	2706	2702	4335	5262	941	3162	15417	28424	22423	55711	20937	18950	35428	21280	19317	7927	16449	30088	30221	18405	30315	38768	54823	8924	12279	29607	19354	19518	43590	26113	28831	23215	38993	22816	29148	20004	27931
		24	26480	37159	34542	49783	35270	37431	28693	36683	11781	7537	3038	3045	4499	5915	945	3405	15503	26137	22419	55968	20246	19387	36652	22129	21586	8437	19433	31719	33688	17424	30677	40921	57289	9267	11988	33161	19661	21487	111383	28876	29261	22457	38653	23694	29785	22876	29506
		26	29753	37801	37575	52574	37284	39754	30864	39420	12688	8465	3143	3346	4996	5811	1093	3604	15956	23286	21832	53373	18569	19082	35967	21135	22037	7767	20468	31843	35422	15308	29112	41237	55346	8269	10698	34335	20117	21233	45498	30976	29046	21227	36030	22914	30180	23386	29008
		28	29657	37199	37198	51498	36701	39574	30584	40146	13707	9567	3396	3561	5360	6341	1344	4019	14724	19999	20117	50372	17309	18414	34130	19920	21130	6887	20775	29520	33968	12265	24539	38436	52448	7728	9011	33586	18960	20538	44366	30853	27621	19527	33860	21243	29003	23957	28756
		30	28780	33526	36037	47985	34447	37611	28611	38742	14044	9984	3364	3761	6401	6878	1437	4230	14418	17662	19076	47609	16390	16723	32538	18376	19081	5116	18994	25523	31016	10529	20439	33320	48453	6510	6680	32098	17681	18765	41237	30142	26196	17146	30616	18555	27049	23986	27401
		32	26067	29889	34456	43842	30855	35191	25994	35297	15403	11514	3396	4010	6292	7328	1425	4663	13517	16099	18056	45636	15628	14820	31484	16537	16037	3758	16326	22118	26851	9780	16208	28020	45868	6034	5399	30754	17142	16461	38370	28947	25215	15689	28052	17107	26909	23142	25444
		34	22947	26168	32401	39403	26248	31947	23220	31238	15025	11987	3795	4108	6889	7665	1478	4830	13277	16180	17578	44950	15907	13226	31390	15351	13728	2969	13223	20596	24546	9989	13349	24144	45183	5402	5170	28686	15888	15498	34655	27571	24235	14931	26281	16117	26719	22032	22975
		36	20703	23482	29310	36404	23122	28117	19588	27297	15540	12496	3918	4194	6945	7478	1624	5216	13092	16583	17774	44936	16296	11779	31224	14479	12386	2815	11372	19458	23286	12028	13048	22849	44698	4581	5319	27411	15831	15146	33606	26603	23413	14219	25960	16098	27526	21284	22263
		38	18877	23378	28450	36490	20467	26432	16886	23869	15351	13049	4035	4267	7491	7954	1713	5379	13521	16900	18405	45259	16018	11180	30556	14882	12048	3140	10294	21097	23980	12993	13695	23767	44295	4854	5237	26425	16511	15499	34822	26570	22920	13842	25870	16780	26130	20675	22380
		40	16870	23808	26760	34405	19442	25711	14879	22440	15833	13431	4120	4791	7972	7962	1677	5481	12972	15799	19014	43680	15534	10749	29439	15208	11708	3462	10278	23476	26845	11738	14986	25760	44068	4191	4711	27193	17684	15618	37266	26604	22481	12993	24314	16849	24493	20740	21621
		42	16413	22723	24805	31903	18975	24959	13352	21423	15424	13633	4486	4805	8087	8096	1677	5408	13460	14595	18276	41305	15017	10235	27829	14087	12385	3400	10600	22821	27478	10390	14665	26306	42206	3973	4056	27548	17414	15505	33921	26322	22459	12355	24065	15912	23180	20096	21212
		44	15929	21155	23736	28816	18021	22868	11645	20811	15598	14006	4428	4970	8421	8296	1925	5859	13148	13503	17814	39132	14046	9337	26933	13143	13484	2796	11023	21557	26669	9548	13495	25306	40715	3499	3683	27287	17458	14963	30956	25534	21424	11220	22136	14698	22231	19372	19467
		46	15162	19236	22022	28168	17025	21887	11471	19680	15525	14032	4499	4965	8399	8195	1783	5676	12747	12931	17053	36668	14166	8856	25576	12103	13411	2257	11100	19447	23718	9169	12393	23016	37429	3101	3500	25620	15968	13718	28580	24632	20381	10485	20410	13964	22419	17318	18521
		48	13638	17487	20578	28551	15638	20234	10688	18022	15024	14086	4545	4795	8580	8353	1961	6065	11968	13415	16058	35192	13291	8063	23910	11840	12235	1946	10324	17476	20725	9996	11002	20078	32928	2774	3354	22978	15190	12874	25709	23013	19312	10203	18964	13471	22236	16483	17648
		50	12230	17207	19704	27804	14434	18787	10238	16370	15359	14809	4581	5141	8735	8420	2076	6138	11471	13076	15300	33339	12528	8051	22524	11554	10787	1927	9594	17000	19404	11008	10924	18261	32555	3187	3091	21203	13893	12130	24672	21815	17520	9622	18082	13248	20935	15690	16546
		52	12521	17235	19226	26472	12810	17519	9121	14795	15305	15398	4817	5336	8957	8161	2173	6226	10929	12481	15428	31330	12129	7861	20763	11098	10186	2113	9315	16551	18330	10615	10520	18094	30849	2963	3109	20019	13218	11478	23478	20450	16716	8879	17166	13251	18968	13980	15332
		54	11472	16207	18250	24786	12011	16797	8349	13716	15604	15700	4773	4948	9079	8399	2211	6558	9952	11777	14613	28910	11830	7745	19867	10736	9423	1891	8492	16050	18694	9108	10466	17450	29273	2635	3026	18622	12636	10616	22663	19127	15165	8516	16060	13486	16685	12791	14647
		56	10756	15067	16402	23032	11755	15857	7434	13207	14976	15190	4890	5168	9187	8475	2161	6712	10113	10959	14218	26731	10976	7427	18291	9734	9361	1661	8118	14268	18714	8828	10609	16423	28403	2557	2649	18226	11470	10480	20807	18101	14700	8297	14797	12785	15953	12522	14224
		58	10439	14592	15463	21551	10792	15042	7016	12663	15304	15258	4972	5075	8851	8295	2323	7033	8886	10126	13459	22753	10522	6723	17419	8929	9214	1741	7580	13589	17200	7840	9488	16058	27959	2247	2549	17057	11428	9942	19109	17338	13519	7449	13433	11824	15285	12031	13310
		60	9913	13370	14769	21216	10349	14010	6715	12280	14873	15404	4866	5171	9505	8716	2344	6635	8810	9739	12658	21712	9996	6170	16322	8272	9077	1473	7263	12498	15361	7712	8663	14863	26011	2131	2322	16142	10937	9515	18553	16322	13481	7119	12403	10833	14803	11323	11943
		62	9386	12385	14278	20407	9524	13309	6308	11521	15297	15236	5004	5144	9350	8838	2630	6803	7715	9133	11732	20482	8866	5787	15681	7859	7947	1405	7389	12212	14055	7659	8086	13785	25008	1863	2327	15048	10753	8497	17395	15256	12215	6802	11420	10406	14469	10871	11552
		64	8898	11475	13560	20512	9204	12289	5861	10868	14411	15415	4991	5120	9661	8714	2515	7357	7160	8658	11037	19200	8435	5773	14213	7146	7297	1420	7226	11235	13062	7572	7495	12420	23063	1881	2087	13921	9617	8183	16078	14303	11138	6351	10583	10083	13585	9881	10583
		66	8652	11799	12522	19832	8538	11838	5675	10201	14705	14930	5137	5255	9709	9140	2610	6802	6631	8240	10919	17988	8177	5315	13369	6862	6595	1499	6429	10178	11847	7176	7222	12052	21977	1836	2196	12877	9472	7852	14999	13972	10558	6024	9879	9434	12233	9840	10028
		68	8433	11313	12159	19150	7796	10896	5460	10126	14425	14675	4905	5178	10110	9009	2843	7229	6264	7538	10169	16987	7877	5288	12493	6516	6357	1214	6208	9360	11125	6378	7042	11334	20273	1912	2157	12554	8883	6990	14145	12522	9742	5378	8801	9027	11098	9217	9316
		70	8471	11009	12284	18376	7773	10798	5237	9419	14459	15156	5217	5645	10374	9298	2893	7581	5737	7086	9397	15693	7387	5131	12174	6015	6142	1151	5777	8422	11216	5941	6568	10436	19972	1740	1959	11663	8829	6715	13335	12160	9373	5054	7978	8225	10174	8645	8686
		72	8303	9814	11790	17363	7321	10347	4987	9543	14268	15045	5537	5508	10667	9121	2831	7545	5376	6738	8959	14909	6786	4905	11554	5434	5873	1118	5304	8451	10762	5674	6345	9889	19321	1745	2090	11338	8473	6795	13041	10964	8782	4963	7554	8052	9683	8124	8206
		74	8259	9701	11507	16664	7242	9793	4677	8785	14149	15208	5412	5548	10582	9118	3091	7446	4808	6611	8547	13850	6627	4650	10972	5291	5554	1052	5375	7798	10036	5345	6149	9702	18706	1778	1811	10759	8148	6425	12676	10462	8306	4896	7002	7827	9348	7578	7796
		76	8305	9408	11442	16348	6794	8977	4595	8609	14076	15178	5250	5594	10222	9594	2893	7297	4709	6473	8148	13011	6300	4240	9838	4701	5153	1079	4721	7627	9134	5117	5744	9258	17596	1558	1728	10375	7806	6030	11359	9886	7867	4639	6592	7140	8787	7577	7227
		78	8371	8904	11332	16474	7234	8939	4497	8456	13869	14496	5266	5655	10299	9334	3219	7410	4165	6060	7464	12586	5908	3887	9077	4668	4912	1079	4949	7591	8611	4810	5659	8379	16726	1645	1750	9865	7500	5972	10919	8961	7273	4320	6413	7382	8571	6818	6499
		80	7910	8548	10980	15561	7023	8708	4549	8129	13659	14433	5322	5446	10696	9193	3152	7619	3803	5749	7055	11996	5592	4004	8966	4544	4809	1119	4808	7464	8279	4968	5219	8347	16353	1676	1861	9095	7401	5897	10503	8329	7101	4125	5752	7499	8558	6651	6292
		82	8111	8740	10973	15964	6784	8314	4706	8066	13714	14641	5485	5662	10357	9907	3211	7576	3565	5704	6606	11360	5222	3830	8326	4564	4785	1069	4681	6998	7775	4897	4979	7915	16029	1655	1911	8552	7165	5736	10518	8579	6530	4162	5484	7310	7901	5873	6035
		84	7997	8389	11143	15393	6713	8202	4477	8195	13389	14966	5348	5643	10246	9762	3175	7488	3354	5741	6469	10909	5133	3718	8147	4218	4448	1064	4457	7083	7374	4786	4854	7630	15900	1680	1763	8494	6728	5274	9567	8159	6326	3837	5224	7173	7082	5988	5833
		86	8113	7996	10465	14766	6640	7967	4558	8163	13363	14757	5425	5700	10104	9762	3379	7581	3071	5394	6187	10353	4892	3768	7973	4166	4481	1119	4330	6525	7462	4365	4575	7272	15320	1557	1700	8055	6575	5191	9649	7650	6504	3824	4799	7094	6779	5771	5674
		88	8442	7720	10631	14409	6303	7634	4661	7775	13483	14642	5591	5720	9779	9881	3503	7548	2825	5197	5682	9736	4782	3549	7458	4126	4168	1060	4251	6180	7389	4350	4479	6891	14509	1685	1742	8245	6588	5052	9408	7562	5977	3899	4958	7415	6744	5529	5317
		90	8596	8028	10723	13771	6047	7637	4377	7665	13144	14646	5378	5645	10165	9815	3557	7476	2826	5300	5670	9517	4784	3732	7115	3894	4387	1071	4263	6255	7057	4319	4775	6843	14299	1768	1867	7813	6504	4964	9518	7371	6041	3938	4979	7445	6538	5309	4932
		92	8586	7586	10409	13849	6074	7498	4441	7952	13016	14657	5448	5884	9775	9900	3468	7703	2669	5171	5321	8979	4581	3698	6779	3848	4278	1277	4242	6179	6980	4050	4663	6586	14557	1830	1928	7863	6302	4758	8709	7553	6260	4272	4905	7673	6529	4788	5172
		94	9097	7371	10554	13615	5935	7833	4483	7815	12876	14629	5491	5793	9500	10191	3609	7717	2725	5293	5543	8966	4469	3492	6806	3657	4639	1222	4240	6024	6823	4250	4484	6519	14315	1889	1865	7704	6401	4711	8921	7570	6389	4169	4708	7785	6427	4876	4987
		96	9242	7403	10474	13625	5983	7465	4520	7924	12509	14647	5494	5823	9652	10162	3782	7482	2569	5474	5349	8787	4560	3720	6925	3834	4665	1173	4086	6235	6892	4442	4560	6436	14114	1826	1965	7515	6307	4567	8925	7594	5928	4300	4934	7770	6394	5040	4597
		98	9298	7362	10722	13550	6059	7756	4553	7884	12362	14354	5457	5671	9813	9866	3655	7623	2508	5252	5346	8514	4436	3642	6688	3785	4806	1378	4247	6182	7010	4654	4639	6292	13748	1981	1981	7538	6562	4720	8967	7341	6330	4263	4991	8273	6064	5104	4811
		100	9926	7646	11170	13072	6284	7739	4486	8284	12247	14224	5462	5975	9602	10051	3864	7528	2508	5361	5245	8370	4585	3738	6512	4008	5066	1631	4399	6470	7074	4975	4547	6165	13877	2032	2131	7721	6005	4683	8853	7539	6411	4277	5121	8357	6453	5023	4829
		102	10278	8081	11017	13188	6312	7953	4703	8268	11886	14125	5331	5781	9401	10348	3928	7587	2501	5411	5284	8448	4408	3740	6162	3841	5110	1772	4531	6583	7272	4945	4816	6426	13828	2342	2142	7550	5344	4530	8854	7782	6559	4828	5619	8850	6197	5122	4929
		104	10289	8046	10852	13032	6328	8004	5006	8720	11876	14152	5521	5970	9256	10318	3999	7366	2580	5714	5519	8586	4207	3919	6383	3934	5452	1732	4672	7107	7585	5084	5092	6126	13841	2328	2336	8147	5376	4539	8987	7946	6748	4674	5619	9532	6420	5411	5132
		106	10713	8035	10980	13159	6359	7980	4995	8681	11789	13819	5515	5866	9287	10579	4133	7588	2520	5634	5260	8463	4290	3978	6443	4079	5720	2085	4761	6916	7775	5468	5513	6317	13948	2685	2317	8074	5852	4574	9118	7959	6973	5067	5703	9844	6674	5616	5172
		108	11316	8637	11381	13365	6265	8407	5177	8888	11383	14075	5473	5944	9144	10028	4230	7439	2529	6103	5374	8917	4205	4082	6530	4159	5753	2076	5259	7283	8307	5873	5484	6553	14047	2857	2384	8360	6146	4633	9223	8200	6966	5454	5961	10102	6724	5879	5601
		110	11917	8872	11540	13554	6516	8704	5251	9355	11063	13575	5438	5994	9125	10370	4193	7066	2504	6169	5478	8648	4483	4102	6735	4209	6204	2193	4964	7594	8578	6083	5524	6830	14543	3086	2604	8382	6298	4642	9606	8561	7618	5298	6497	10471	7238	6054	5725
		112	12535	9033	11572	13996	6580	9490	5396	9594	11214	13662	5560	5799	9135	10344	4299	7534	2697	6702	5679	8887	4496	4489	6755	4289	6701	2330	5458	7810	8581	6547	5819	6917	14477	3250	2866	8172	6410	4809	9778	9021	8125	5738	6810	11286	7220	6298	6122
		114	13354	9502	11849	13853	7184	9524	5706	9698	10858	13550	5502	5804	8944	10658	4450	7240	2791	7186	5630	9449	4720	4478	6679	4456	6962	2435	5657	8193	8974	6771	6315	7268	14862	3698	2768	8729	6978	4763	9783	9654	8626	6066	6901	11771	7704	6674	6021
		116	13671	9339	12396	14279	7104	10081	6002	10336	10804	13085	5429	5963	8563	10494	4617	7014	2776	7312	5897	9566	4780	4600	6986	4403	7735	2760	5805	8638	9730	7010	6603	7704	15054	3877	3042	8877	6745	4572	10452	9867	8722	6482	7643	12112	7894	7341	6426
		118	14074	9821	12543	14224	7266	10638	6139	10506	10311	13190	5469	5802	8781	10555	4670	7245	3073	7892	5920	9954	4984	4736	7209	4635	8190	2858	6271	9087	10068	7887	6579	7924	15443	4528	3173	9358	7174	4813	10527	10076	8998	6912	7846	12726	8113	7520	6418
		120	14515	10324	13034	15023	7412	11014	6576	11218	10204	13247	5664	5515	8596	10597	4710	7526	3193	8130	6314	10230	5113	4900	7646	4764	8604	3302	6474	9710	10393	8201	7179	8297	15230	4723	3095	9934	7619	5037	10586	10739	9475	7142	8252	12980	8446	8084	7001
		122	14980	10777	12764	15006	8251	11186	6656	11419	10674	12767	5645	5669	8624	10571	4939	7551	3330	8891	6150	10759	5006	5299	8012	5101	9587	3536	6857	9837	10889	8567	7238	8641	15329	4891	3365	10125	7802	5164	10834	11425	9845	7333	8486	13696	8449	8637	7183
		124	14822	10743	13445	14933	7857	12238	7251	11532	10327	13276	5428	5613	8413	10608	4981	7639	3248	9756	6699	11207	5303	5206	8055	5543	10296	4019	7412	10308	11275	9004	7948	9067	15608	5659	3698	10903	8184	5148	11266	11958	9753	7831	8551	14191	9000	9257	7319
		126	15695	10917	13342	15064	8146	12094	7388	12081	10034	13206	5586	5870	8435	10588	5051	7356	3497	10096	7083	11747	5477	5474	8320	5839	10703	4482	8054	10553	11978	9493	8043	9223	15844	5959	3888	11178	8773	5398	11937	12406	10219	7650	9183	14567	9293	9283	7822
		128	15731	11630	14108	15542	8218	13113	7576	12496	9881	12960	5644	5693	8399	10481	5418	7444	3697	10573	7415	11969	5937	5659	8451	6017	11087	4746	8425	11183	12307	10023	8083	9928	16367	6562	3772	11581	8933	5293	11950	13193	10585	8101	9176	15256	9804	9929	7898
		130	16232	11650	13925	16078	8917	13589	7736	13093	9641	12521	5650	5781	8285	10943	5475	7320	3656	11186	7677	12546	6104	5910	8745	6071	11774	4888	8594	11241	12759	10416	8451	10354	16232	6677	4270	12275	9362	5549	12342	13794	10989	8365	9865	15646	10249	10697	8060
		132	16132	11849	14519	16161	9329	14006	8402	13221	9262	12234	5659	5840	8020	11139	5479	7152	4200	11511	7684	12971	6185	6258	8838	6548	12156	5634	9074	11861	12803	10498	9130	10501	15987	7270	4359	12375	9424	5392	12858	13967	11297	8737	10169	15428	10491	11082	8544
		134	16459	12379	14117	16299	9270	14507	8221	13415	9189	12302	5624	5843	8182	10846	5420	7086	4034	11824	8404	13770	6639	6422	8893	6821	12524	5567	9895	12022	13661	11201	9234	10837	16428	7660	4608	12938	9735	5762	12767	14290	11922	8796	10413	15980	10760	11370	8738
		136	16890	12438	14530	16415	9518	14406	8684	14066	9324	12091	5657	5792	7765	10659	5637	7260	4100	12449	8469	13772	6724	6435	9674	6758	13567	6020	10454	12475	14003	11171	9365	11444	16116	8044	4693	13788	10186	5897	13586	14629	12011	8557	10407	16036	10950	11737	8762
		138	16744	12425	14479	16608	9878	15220	8875	14130	9209	12496	5660	5997	8042	11057	5716	7148	4347	12947	8870	14235	6977	7016	9594	7304	14174	6441	10631	12809	14486	11454	9519	11744	16185	8536	5133	13610	10535	6228	14025	15145	12374	8893	10453	16262	11048	12113	8830
		140	16890	12540	14760	16575	10100	14890	9060	14744	9301	12387	5790	5911	8008	11672	6075	7285	4380	13065	9019	14975	7339	6882	9953	7510	14269	6701	10836	12931	15195	12308	9370	12114	17006	8543	5395	14250	10910	6073	14217	15367	12386	9108	10501	16395	11178	12364	9272
		142	16584	12793	14442	16479	10013	15276	9448	15070	8988	11946	5722	5850	7721	11675	6026	7139	4606	13440	9438	15164	7763	7246	9992	7524	14598	6851	11368	12707	14865	12292	9913	12454	15914	8757	5261	14423	11312	5885	14395	15891	12142	8732	10633	16416	11584	12095	9392
		144	17106	13231	14579	15976	9422	15552	9186	15026	9028	11937	5832	6026	7860	11605	5937	7150	4464	13445	9716	15005	7632	7582	10201	7614	14662	7321	11438	13197	15245	12214	9692	12499	16405	9219	5496	14874	11399	6217	14485	15809	12294	9220	10813	16558	11781	12776	10090
		146	16536	13312	14083	16676	9846	16098	9054	14878	8892	11787	5899	6104	7519	11486	5964	7259	4958	13883	9605	15296	7718	7424	10174	7879	14888	7594	11845	13246	14963	12294	9821	12470	16313	8954	5607	15427	11606	6081	14815	16160	12093	9153	10869	16836	11822	12900	9678
		148	16681	13035	14148	17091	9636	15849	9749	14942	8799	11566	5677	6016	7689	11802	6223	6758	4950	14169	9995	15516	7805	7560	10440	7995	15116	8071	12038	12824	15423	12203	9885	12526	15798	9663	5894	15462	11454	6259	14978	16525	12105	8842	11032	16583	11854	12987	9791
		150	16710	13146	14104	16152	10041	15647	9776	15455	8519	11323	5779	6243	7211	11775	6086	6968	4698	14559	10028	15776	7828	7464	10433	8301	15280	8171	12286	12840	15682	12194	9857	12993	15701	9723	5899	15491	11581	6211	15188	16501	12625	9056	10661	16338	11806	12915	9742
		152	16986	12777	14275	15948	9928	16126	9767	15098	8552	11153	5793	6236	7476	11565	6221	6834	4949	13868	10572	16047	8048	7688	10537	7840	15363	8340	12455	13235	15618	12555	9895	13163	15282	9755	5915	15155	11882	6394	15242	16524	12207	9289	10317	17028	11803	12829	9777
		154	16259	13018	14230	16021	9923	16200	9586	15006	8459	11281	5760	6230	7258	11831	6189	6987	4998	14335	10469	16219	7935	7833	10475	8078	15032	8496	12801	13115	15792	12153	9741	12815	14651	9858	6017	15512	11991	6275	14673	15986	12071	8924	9973	16375	12219	13349	9728
		156	16535	13231	14143	15767	10084	16176	9707	15732	8233	10675	5795	6201	7187	12164	5903	6864	5079	14256	10481	15796	8156	7645	10681	8078	15035	8370	12571	12493	15850	12087	9471	12839	14777	9812	5777	15683	11818	5877	14982	15924	11639	8639	9968	16330	11950	12979	9572
		158	16031	12661	14195	15448	9910	16228	9739	15470	7979	10621	5989	6256	7003	11743	6149	6613	5219	14371	10571	15721	8330	7883	10485	8202	14359	8892	12503	12427	15636	11877	9539	12454	14101	9659	5957	15131	11956	5715	15041	16317	11829	8880	10060	16338	11523	13116	9808
		160	16085	12526	13654	15216	10060	15891	9639	15123	7945	10246	5628	6301	6835	12307	6205	6561	5231	14242	10615	15928	8246	8060	10611	8134	14533	8615	12483	12509	15249	11649	9271	12704	13815	9889	5883	15298	11622	5607	14662	15945	11408	8608	9901	15901	11315	13002	9503
		162	15867	12752	13536	14741	9760	15868	9756	14888	7879	10236	5749	6353	7017	11718	6274	6558	5198	14193	10411	15995	7941	7931	10583	8240	14819	8857	12860	12361	15397	12070	9239	12160	13468	9876	5705	14936	11353	5776	14506	15901	11593	8454	9451	15743	11467	12547	9468
		164	15671	12385	13527	14295	9605	15870	9405	15091	7713	10035	5892	6127	6759	11865	6059	6713	5273	13893	10631	15955	8159	7967	10196	8118	14343	9009	12309	12386	14671	11912	9218	12239	13134	10112	5757	14668	11347	5690	14437	15019	11462	8434	9033	15407	11289	12725	9558
		166	15786	12672	13706	14542	9651	15988	9397	14646	7434	9975	5922	6389	6751	11680	5983	6525	5258	13962	10544	15270	7880	7772	10163	8393	14295	8791	12634	12490	14673	11592	9048	12005	12530	9742	6013	14413	11095	5614	14241	14872	11254	8151	9072	15564	10959	12772	9621
		168	15371	11909	13211	14146	9605	15344	9705	14487	7623	9659	5717	6091	6639	11419	5969	6245	5308	14100	10388	15605	8231	7715	10160	8346	13592	9031	12256	11749	14790	11558	9004	12278	11935	9834	5673	14303	10876	5338	14255	14102	10840	8385	8741	15110	10886	12094	9334
		170	15435	12098	13425	14320	9054	15546	9405	14511	7655	9334	5758	6300	6376	11897	6095	6012	5182	13785	10665	15432	7786	7776	10266	7809	13504	9005	11911	11330	13984	11118	8729	11555	11917	9514	5501	13835	10155	5381	14270	14237	10425	8157	8579	15186	11138	11942	9010
		172	15008	11843	12589	14266	9387	15293	9515	14567	7177	9421	5746	6123	6181	11678	5953	6134	5180	13683	10422	15008	7979	7502	9914	8110	13115	9071	11874	11276	14094	10980	8563	11161	11151	9523	5642	13410	10192	5375	13739	13623	10573	7878	8064	14163	10223	11865	8883
		174	15011	11809	12569	14131	9395	15047	9431	14269	6961	8662	5621	6552	6390	11420	5800	6089	5414	13189	10213	14798	7942	7624	9799	7988	13078	8980	11794	11158	13940	10940	8429	11190	10473	9454	5426	12939	9989	5217	13476	13429	10254	7871	8189	14085	10737	11491	8749
		176	14916	11985	12184	13961	8999	14835	9454	14457	6914	9001	5752	6377	6308	11726	5563	5814	5230	13521	10413	15124	7714	7294	9615	8028	12414	8888	11468	10808	13456	10174	8356	10875	10499	9168	5318	12701	9701	5101	13164	12581	10301	7508	7993	14164	9903	11803	8716
		178	14323	11793	12038	13730	9219	14665	9282	14398	6747	8591	5830	6322	6119	11068	5535	5716	5139	13301	10137	14396	7467	7222	9568	7773	12441	8513	11254	10546	12886	10295	8037	10626	9874	9259	5608	12429	9549	4810	12421	12579	9752	7631	7844	13586	9647	11052	8650
		180	14378	11548	11863	13220	8857	14105	9169	13943	6732	8623	5578	6291	5799	11185	5692	5865	4969	13035	10011	14426	7592	7125	9433	7696	11960	8634	11420	10047	12769	10152	7665	10309	9607	8612	5147	12219	9496	4965	12186	11952	9475	7149	8028	13623	9663	11429	8285
		182	14161	11632	11792	13806	8857	14076	9171	14007	6407	8624	5692	6164	5938	10670	5664	5618	5076	12991	9781	14264	7176	7014	9192	7576	11871	8702	10740	10202	12216	9739	7603	9641	9237	8704	5088	11725	8952	4559	12047	11711	9621	7052	7578	13385	9493	11009	8238
		184	14044	11517	11857	13241	8882	14025	8986	13822	6104	8346	5457	6248	5730	10691	5484	5405	4868	12409	9525	13867	7208	6864	8994	7412	11289	8470	10611	9904	12299	9806	7576	9877	8975	8657	5201	11409	8906	4389	11561	11110	9297	7031	7315	12632	9387	10521	8158
		186	13630	11120	11507	13536	8677	13880	9197	13660	6208	7963	5170	6082	5662	10589	5520	5380	4860	12311	9309	13918	7116	6840	9074	7040	11103	8331	10495	9480	11593	9423	7168	9597	8514	8541	4711	11353	8442	4449	11441	10945	8919	6983	7275	12392	9354	10606	7672
		188	14071	11058	11290	13257	8702	13526	8642	13557	6339	7746	5255	5847	5446	10467	5523	5172	4719	12383	9220	13183	7006	6482	8684	7219	10702	8445	10244	9044	11076	9223	7185	9740	8147	8321	4863	10712	7982	4325	11539	10890	9003	6762	6906	12459	9076	10093	7748
		190	13839	10630	11172	13405	8320	13174	9096	13515	5994	7504	5270	5763	5778	10557	5504	5119	4766	11931	9084	13168	6811	6464	8525	6970	9846	8482	9894	8938	11052	9179	6745	9475	7654	8055	4560	10601	7814	4202	10846	10155	8787	6760	6840	11949	9062	9743	7485
		192	13665	10817	10985	13326	8273	13339	8853	13215	5891	7374	5322	5757	5350	9947	5232	5081	4522	11476	8869	12742	6653	6354	8243	6878	9699	8238	9866	8387	10560	9122	6808	9328	7444	8029	4567	10366	7445	4137	10378	10019	8559	6637	6770	11558	8562	9769	7401
		194	13330	10459	10979	12830	8118	12990	8615	13322	5806	7398	5282	5935	5431	10093	5248	4968	4490	11577	8907	12226	6486	6479	7956	6813	9504	8206	9667	8335	10077	8475	6709	9477	6970	7548	4472	9606	7545	4182	10098	9899	8389	6392	6725	11653	8692	9346	7056
		196	12943	10541	10723	12747	8177	12679	8461	12964	5712	7079	5094	5998	5361	10195	5497	4738	4463	10809	8719	12010	6387	6127	7878	6743	9209	7618	9809	7973	9914	8349	6419	9096	6501	7089	4364	9716	7302	3932	10063	9694	8111	6522	6665	11098	8590	9236	7297
		198	13022	9979	10486	12299	8226	12368	8435	12722	5268	7048	5244	5812	5268	10006	5284	4575	4222	10766	8353	11936	6406	5962	7930	6596	9008	7887	9452	7929	9736	7924	6169	8962	6029	7087	4277	9354	6818	3880	9666	8894	8126	6559	6573	11209	8355	8985	7106
		200	12992	10110	10336	12158	7969	12248	8246	12541	5246	6720	5284	5694	5247	9699	5581	4473	4149	10714	8046	11113	6478	5848	7161	6196	8903	7481	9386	7477	9521	8082	6205	8378	5551	6961	4353	8859	6707	3625	9503	8844	7918	6152	6553	10610	8346	8875	6786
		202	12826	10172	10229	12085	7749	12042	8276	12183	5294	6671	5080	5523	5149	9733	5203	4591	4114	10519	8022	11412	6021	5628	7432	5756	8436	7292	8898	7386	8972	7894	6026	8321	5640	7021	4044	8915	6272	3577	8901	8385	7764	6033	6368	10670	7958	8713	6673
		204	12282	9810	9870	12311	7938	11757	8369	12052	5203	6577	5132	5821	5163	9461	4988	4502	3929	10111	7489	10641	6012	5664	7109	5990	7948	7260	8577	7037	8829	7298	5794	8581	5286	6934	4016	8436	6104	3401	8829	8391	7428	5987	6335	10155	7893	8298	6614
		206	12218	9909	9965	11701	7564	11799	8600	12073	5065	6732	4986	5647	4940	9548	5082	4482	4033	9374	7422	10173	5662	5352	6715	5813	8023	7294	8466	6800	8420	7208	5672	8050	4952	6702	3835	7946	5859	3551	8677	8058	7363	5814	6017	10434	7839	8500	6495
		208	12157	9784	10274	11805	7630	11726	8342	11571	4969	6297	4989	5542	5033	9286	5115	4470	3993	9174	7391	10123	5793	5343	6574	5731	7686	6959	7977	6588	8246	7066	5463	7855	4948	6414	3727	7760	5542	3396	7867	7694	6903	5970	5697	9770	7291	7932	6258
		210	12047	9716	9653	12385	7466	11169	8165	10970	4753	6320	5203	5629	5056	8852	5265	4390	3693	9199	7006	9804	5616	5227	6271	5568	7425	6977	7908	6474	7878	7098	5324	7466	4706	6298	3704	7639	5276	3242	7786	7581	7101	5685	5669	9504	7194	7859	6076
		212	11962	9499	9573	12254	7395	10924	8315	11101	4774	6220	5385	5626	5003	8925	4945	4401	3579	8633	6860	9450	5420	5155	6274	5368	7099	6637	7598	6104	7718	6799	5111	7341	4421	6303	3646	7159	5420	3034	7737	7182	6804	5736	5800	9629	7188	7670	6091
		214	11472	9414	9456	11768	7327	10545	8260	11212	4911	5999	5106	5424	4924	8865	4994	4327	3576	8262	6608	9137	5482	5036	5885	5550	7120	6575	7384	6115	7360	6585	5109	7302	4304	6114	3562	6997	5118	3164	6897	7055	6788	5582	5510	9434	7161	7666	5800
		216	11930	9296	9373	12074	7397	10619	7964	11109	4833	5914	5141	5479	4618	8619	5095	4364	3671	8343	6670	9227	5204	4975	5878	5353	7015	6495	7637	6006	7058	6274	4912	7231	4114	5637	3463	6571	4983	3090	6896	6671	6508	5615	5396	9022	7094	7271	5684
		218	11743	9396	9002	11997	7322	10223	8030	11201	4910	5630	5226	5559	4793	8962	4920	4416	3161	8077	6588	8942	5116	4577	5588	4930	6787	6246	7187	5790	6820	6093	4564	6821	4190	5690	3336	6494	4675	2984	6579	6700	6767	5305	5205	8767	6783	7290	5674
		220	11406	9341	8935	11528	7209	10286	7700	11249	4425	5634	5124	5425	4608	8802	4865	4017	3211	7903	6052	8375	4870	4408	5323	4765	6427	6032	6995	5291	6733	5667	4660	6651	3934	5635	3165	6488	4775	2897	6228	6312	6325	5099	5160	8774	6673	7009	5474
		222	11475	9152	8870	11413	7182	10112	7628	10739	4537	5505	5105	5348	4600	8414	5008	4241	3054	7479	5666	8030	4779	4454	5055	4640	6253	5995	6870	5067	6149	5796	4337	6669	3738	5366	3215	6313	4361	2855	6029	6038	5837	5150	5035	8589	6788	7007	5424
		224	11268	9168	8706	11751	6960	9740	7564	10860	4582	5510	4924	5453	4534	8283	4989	3948	2964	7184	5567	7990	4565	4324	5070	4461	6201	6013	6725	5234	5901	5415	4180	6030	3556	5381	3142	6142	4402	2720	6123	6066	6064	5209	5336	8489	6530	6983	5262
		226	11128	8862	8912	11346	6956	9753	7182	10467	4507	5210	4867	5393	4319	8234	4922	3985	2908	6892	5262	7731	4713	4406	4834	4470	5969	5680	6598	5150	5855	5117	3876	6100	3498	5030	2978	5932	4400	2543	5793	5621	5764	4872	5016	8116	6315	6654	5090
		228	11164	8888	8350	11443	6840	9409	7183	10502	4229	5037	4820	5438	4498	8341	4954	3860	2833	7010	5254	7310	4416	4254	4746	4374	5620	5570	6218	4669	5742	5053	3911	6245	3092	5070	2892	5298	3922	2626	5571	5602	5711	5191	4884	8098	6175	6278	5291
		230	11461	9123	8809	11351	6853	9649	7199	10144	4293	4926	4679	5319	4314	8089	4955	3742	2780	6589	4951	7455	4284	4184	4417	4220	5461	5450	6264	4649	5563	5000	3822	5799	3303	4930	2885	5569	3868	2588	5362	5170	5569	4677	4848	7989	5970	6185	4907
		232	10818	8350	8791	11333	6753	9225	7021	10624	4180	5083	4708	5287	4225	8224	4954	3752	2674	6799	4899	6993	4193	4038	4343	4122	5452	5193	6034	4547	5538	4883	3763	5618	2949	4704	2745	5313	3864	2724	5323	5233	5356	4746	4750	7932	6088	6076	5150
		234	11023	8458	8714	11118	6493	8928	6808	10208	4201	4811	4552	5206	4044	8129	4674	3662	2574	6431	4817	6910	4104	3882	4207	4017	5205	5162	5651	4204	5073	4782	3586	5298	2912	4612	2795	5269	3759	2452	4991	5086	5367	4493	4692	7660	5867	6053	5072
		236	10838	8621	8366	10864	6300	8766	6507	9870	4013	4706	4773	5301	3841	7945	4723	3806	2484	6016	4669	6208	4078	3719	4127	3840	4967	5086	5618	4096	5014	4792	3475	5516	2955	4624	2805	5161	3817	2404	4719	4839	5102	4547	4603	7696	5840	5994	4884
		238	10479	8189	8336	10693	6292	9104	6691	9941	3993	4761	4648	5491	3919	7513	4569	3831	2343	5667	4249	6230	3776	3710	3978	3636	4797	4999	5501	4181	4836	4404	3316	4944	2927	4163	2572	4451	3531	2487	4655	4839	5111	4477	4500	7609	5841	5828	4680
		240	10563	8343	8141	10802	6563	8969	7007	9914	3836	4539	4574	5170	3763	7584	4689	3795	2181	5678	4162	6011	3752	3564	3608	3727	4643	5046	5220	3999	4579	4169	3357	5062	2732	4253	2457	4610	3503	2480	4485	4605	4979	4122	4421	7251	5472	5941	4794
		242	10363	8246	7940	11265	6389	8982	6596	9311	3633	4640	4439	5309	3607	7287	4502	3756	2325	5290	3904	5597	3519	3527	3658	3535	4552	4637	5245	3788	4534	4014	3166	4871	2489	4434	2491	4412	3336	2294	4247	4493	4725	4101	4322	7501	5301	5901	4531
		244	10615	8235	8300	10969	5954	8543	6626	9498	3670	4483	4461	5167	3350	7416	4354	3830	2308	5353	3805	5567	3435	3319	3438	3553	4510	4588	5007	3638	4310	4061	3209	4700	2389	4148	2556	4122	3269	2278	4111	4585	4934	3981	4302	7064	5525	5534	4399
		246	10101	8272	8144	10456	6053	8809	6472	9397	3721	4359	4479	5035	3453	7235	4173	3633	2279	5018	3654	5213	3133	3276	3285	3248	4299	4563	4883	3591	4215	3835	3227	4575	2266	4156	2305	4118	3064	2273	4009	4322	4794	4083	4133	7131	5191	5474	4442
		248	9893	7839	8005	10187	5929	8739	6245	9333	3444	4177	4434	5373	3462	7136	4419	3540	2137	4931	3484	5152	2980	3180	3047	3388	4059	4309	4940	3435	4155	3708	3011	4351	2259	3844	2305	3922	3137	2071	3817	4118	4459	3936	3942	7087	5248	5485	4335
		250	9841	7863	7881	9975	5973	8687	6489	9442	3293	4284	4330	5408	3309	6971	4557	3510	2011	4918	3500	5150	3079	3045	3102	3219	4234	4307	4614	3209	3838	3639	2927	4176	2138	3797	2232	3867	2960	2180	3627	4170	4568	4001	4040	6505	4872	5498	4249
		252	9860	8017	7719	9929	5851	8658	6529	9015	3486	4020	4378	5143	3395	6901	4389	3437	1920	4518	3377	4713	2737	2956	3037	3134	3938	4214	4584	3211	3802	3430	2749	4203	2010	3754	2201	3799	2827	2150	3659	4051	4347	3819	4001	6508	4907	5234	4026
		254	9612	7527	7877	9665	5607	8497	6340	8804	3342	3775	4184	5138	3237	6693	4319	3566	1851	4526	3143	4838	2813	2923	2933	3147	3802	4238	4488	3194	3732	3508	2673	4085	2031	3656	2284	3545	2844	2177	3509	3857	4303	3740	3794	6395	5101	5134	3946
		256	9154	7608	7923	9725	5712	8237	6287	9044	3263	3803	4166	4963	3042	6625	4004	3403	1832	4433	3110	4557	2830	2671	2789	2861	3878	4041	4360	3274	3564	3308	2435	3950	1873	3415	2150	3467	2898	2149	3390	3878	4208	3597	3570	6664	4831	4976	4040
		258	9157	7408	7820	9992	5716	8019	6399	9193	3398	3859	4263	5296	3103	6337	4082	3384	1631	4326	3132	4203	2599	2832	2637	2882	3700	4113	4261	3122	3332	3318	2442	3795	1916	3814	2107	3507	2857	2085	3510	3782	4126	3469	3687	6686	4689	5095	3825
		260	8831	7559	7787	9408	5641	8133	6491	8842	3353	3698	4035	5046	2971	6237	4136	3502	1730	4208	2920	4125	2482	2663	2567	2723	3481	3850	4236	2755	3500	3148	2488	3762	1766	3668	2079	3278	2855	1918	3393	3583	4002	3693	3839	6300	4764	4745	3808
		262	8768	7339	7727	9475	5693	8056	6231	8849	3205	3806	4097	5101	2934	5979	3974	3185	1670	4242	2936	3914	2379	2819	2579	2803	3484	4026	4317	2744	3442	2934	2384	3629	1756	3384	2128	3302	2593	2000	3255	3778	4088	3356	3783	6216	4685	4639	3677
		264	8778	7411	7495	9422	5423	8044	6154	8675	3172	3416	3905	4926	2962	6370	4071	3155	1591	3733	2753	3895	2332	2514	2459	2606	3304	3798	3839	2666	2964	2936	2329	3473	1759	3314	1998	3263	2529	2101	3220	3512	3842	3459	3706	6374	4505	4862	3875
		266	8666	7319	7434	9334	5546	8003	6063	9044	3316	3241	4033	5030	2803	6072	3883	3259	1528	3801	2629	3767	2256	2344	2343	2587	3303	3904	4006	2584	2952	2885	2318	3292	1701	3176	1889	3132	2649	2036	3165	3652	3839	3443	3646	6373	4693	4722	3734
		268	8567	6966	7475	9266	5494	7991	5922	8737	3061	3217	3888	4893	2585	5970	3685	3051	1409	3668	2680	3471	2349	2400	2390	2557	3198	3763	3937	2664	2791	2922	2460	3448	1631	3133	1863	2946	2583	1915	3163	3471	3882	3348	3711	6390	4384	4690	3571
		270	8235	7185	7192	8885	5434	7850	6168	8452	2998	3108	3873	4801	2647	5730	3590	3139	1392	3673	2494	3317	2100	2438	2274	2371	3126	3571	3822	2502	2834	2793	2189	3252	1476	3235	1982	2939	2519	1973	3070	3490	3875	3460	3701	5958	4400	4318	3577
		272	8511	7100	7488	8974	5551	7936	6034	7973	2890	3101	3594	4601	2621	5670	3480	2992	1345	3494	2446	3324	2004	2249	2185	2478	3131	3565	3626	2221	2659	2523	2118	3162	1424	3319	1896	2996	2316	1842	2932	3385	3774	3196	3505	5774	4152	4478	3569
		274	8501	7164	7292	8996	5580	8083	5896	8118	3021	2872	3621	4767	2422	5870	3568	3032									3069	3631	3413	2141	2473	2555	2337	3038	1543	3126	1869	2988	2420	1928	2888	3231	3716	3386	3577	5945	4382	4422	3415
		276	8255	6738	7270	8930	5415	7924	5979	8259	2805	2727	3386	4722	2498	5690	3444	2969									3102	3637	3346	2253	2494	2440	1984	3025	1432	3238	1788	2878	2347	1856	2972	3252	3714	3231	3324	5989	4562	4472	3159
		278	8253	6886	7326	8987	5435	7935	5701	7955	2921	2805	3549	4600	2360	5701	3455	2798									2717	3366	3295	2259	2372	2388	2040	3065	1323	3125	1838	2808	2224	1848	2864	3144	3651	3151	3554	5762	4348	4466	3321
		280	8225	7095	7204	8784	5423	7861	5537	8137	2915	2604	3643	4544	2467	5349	3405	2808									2896	3380	3125	2068	2422	2312	1954	2880	1359	3025	1740	2828	2245	1967	2696	3218	3316	3049	3403	5733	4148	4079	3485
[truncated: 33 more columns]

## Sheet: Fig. 3a
		Min	N, benthamiana:Cf-4												rlck-vii-6_1												rlck-vii-6_2												rlck-vii-6_3
		2	1292	1173	1608	1224	1021	1077	1221	711	725	1049	635	623	579	544	433	529	456	460	437	534	425	443	543	494	417	319	365	264	396	466	298	376	301	327	241	265	241	426	180	221	195	343	518	276	257	287	287
		4	110	118	372	282	246	251	391	89	99	496	100	128	106	101	94	102	75	111	61	177	107	133	154	214	170	76	83	83	161	199	115	131	150	149	68	83	61	298	46	90	53	180	308	72	154	203	170
		6	177	77	352	276	178	244	560	72	67	531	141	100	78	112	67	107	59	94	64	176	83	101	190	214	209	57	42	46	133	218	86	77	156	141	58	70	62	372	46	76	65	176	233	75	114	217	169
		8	241	105	515	292	250	270	667	74	88	910	170	79	95	210	59	93	64	101	76	168	89	75	138	234	197	56	50	58	130	234	80	97	173	143	49	68	41	422	46	73	67	144	248	57	102	188	197
		10	685	131	695	491	414	363	1164	78	137	1519	313	138	151	354	70	131	65	160	118	213	126	78	166	402	246	66	42	59	151	262	128	132	169	212	51	78	55	428	57	63	46	181	187	59	91	170	209
		12	1781	204	1227	728	581	658	2443	184	368	2745	803	269	230	837	137	227	88	313	203	365	180	95	339	720	412	84	67	67	263	312	210	159	252	365	69	74	70	412	99	68	81	238	209	135	123	176	143
		14	4146	379	2066	1301	1062	888	4812	345	749	5053	1894	663	402	1402	335	443	59	485	489	696	283	175	755	1334	751	200	205	161	559	560	509	205	310	594	172	111	78	468	187	95	104	249	399	203	204	164	327
		16	7955	668	3246	1831	1895	1330	8748	593	1226	7515	3082	1311	637	2228	554	875	132	768	1107	1214	483	311	1264	2043	1430	546	332	340	1122	985	965	271	323	812	531	295	128	467	392	128	193	309	709	401	436	230	607
		18	11372	1053	4618	2587	2876	1737	12384	1183	1852	11408	4522	2339	1160	2822	916	1499	287	1190	1740	1846	830	538	2314	2955	2358	950	623	688	1844	1574	1455	437	424	1301	1162	517	167	627	777	185	219	491	1354	818	802	368	1196
		20	15098	1669	6148	3694	4076	2251	15501	1798	2146	14493	5952	3220	1686	3498	1369	2310	582	1673	2103	2304	1263	913	3632	3871	3390	1637	1105	1203	2696	2251	2153	643	557	1651	1808	857	281	773	1249	289	273	595	1685	1401	1130	437	1667
		22	17764	2399	8000	4920	5193	2734	17660	2586	2629	17678	7113	4225	2094	4226	1761	3134	825	2145	2324	2754	1713	1520	4549	4545	3978	1958	1394	1672	3464	3157	2600	820	657	2051	2320	1199	417	1013	1606	325	348	708	2063	1927	1779	602	2311
		24	19652	3162	9143	5987	5890	3252	18209	3445	3033	19876	8211	4709	2381	4405	1944	3875	1016	2575	2296	3187	1883	1830	5400	5393	4582	2578	1788	2406	4165	4055	3078	1154	768	2097	2712	1555	474	1211	2046	498	526	1075	2154	2372	2165	706	2777
		26	19137	3769	10220	6645	7030	3309	18657	3952	2975	21280	8192	5220	2609	4616	2141	4069	1324	2873	2313	3317	2410	2184	5900	5802	4816	2875	2223	2997	4665	4964	3106	1528	903	2262	2791	1732	586	1295	2143	495	669	1259	2125	2847	2449	904	2952
		28	18843	4358	10803	7648	7495	3240	18726	4230	2734	21721	8563	5045	2421	4415	2244	3798	1398	2806	2233	3052	2310	2498	6278	5549	4475	3021	2458	3431	5083	5341	2856	1540	938	2227	2400	1944	558	1365	2145	568	690	1485	2303	3016	2651	919	3164
		30	17455	4800	10996	7945	8067	2746	18369	4217	2436	21406	8703	4930	2426	3860	1989	3493	1426	2418	2047	2634	2151	2480	6171	4866	3883	2451	2281	3873	4797	5361	2414	1696	852	2225	1916	1849	508	1319	1951	500	699	1495	2026	2802	2525	954	2703
		32	16302	4665	10697	7757	7699	2853	17579	3852	2214	20373	8446	4738	2120	3400	1774	2798	1243	2322	2031	2055	2016	2084	5649	4084	3002	2237	1948	3430	4576	5075	1955	1706	911	2113	1540	1869	459	1082	1701	452	596	1606	1892	2327	2193	848	2317
		34	15507	4400	10201	7303	7540	2900	17450	3370	2055	19574	8664	4415	1856	3224	1550	2106	928	1761	1951	1723	1681	1656	4994	3507	2518	1692	1468	2947	4093	4775	1770	1492	796	2067	1154	1516	380	975	1249	483	449	1541	1767	1946	1829	669	1715
		36	15663	4054	9820	7151	7446	2996	17425	2687	2005	18263	9049	4815	1717	3126	1409	1981	855	1442	1838	1585	1481	1120	4173	3250	2403	1446	1018	2325	3405	3995	1616	1318	852	2101	990	1382	344	904	1145	439	379	1559	1700	1530	1833	599	1610
		38	16269	3890	9843	6951	7121	3162	17216	2426	1928	18474	9047	4856	1822	3144	1494	1829	628	1305	1813	1853	1264	856	3934	3547	2810	1328	854	1879	3262	3665	1466	1234	773	1895	1225	1144	301	904	1312	398	329	1567	1428	1523	1819	454	1647
		40	16510	3921	10065	6602	7349	3285	16835	2429	1802	19475	9242	5097	1648	3128	1498	2193	556	1193	1685	2094	1409	871	3839	3414	2981	1681	953	1799	3188	3597	1591	1216	799	1659	1186	1165	314	889	1467	438	318	1540	1344	1371	1724	562	1979
		42	15466	3717	9900	6715	7614	3138	16047	2610	1882	19751	9451	5147	1540	2947	1576	2249	572	1245	1528	2071	1497	1111	3933	3536	2990	1631	1185	1637	3364	3485	1701	1028	756	1449	1052	1157	350	884	1556	476	336	1424	1206	1535	2021	707	2079
		44	14847	3615	9657	6646	7726	2974	15098	2896	1996	19662	9341	5445	1301	2972	1411	2044	591	1212	1516	2002	1622	1167	3634	3360	2555	1440	1184	1977	3541	3637	1557	1081	759	1428	753	1133	262	731	1611	458	454	1538	1375	1753	1800	838	2187
		46	13714	3801	9571	6219	7184	3211	13387	3290	1946	18598	9514	5469	1156	2679	1307	1697	487	1126	1271	1591	1555	1054	3383	3152	2108	1102	1019	1986	3485	3692	1369	769	749	1416	638	1036	317	751	1318	398	449	1403	1291	1570	1703	682	1869
		48	12506	4143	9052	6248	7385	3138	13140	3001	1913	18145	9313	5037	1083	2407	1097	1501	506	953	1413	1519	1346	907	3144	2992	1672	913	909	2002	2904	3347	1016	717	675	1499	535	896	270	762	1130	386	345	1408	1189	1337	1322	619	1752
		50	12197	3996	8380	5952	7053	3355	12382	3109	1850	16347	9128	4721	1123	2269	983	1549	452	987	1275	1400	1235	862	2912	2881	1788	897	629	1451	2699	2837	905	729	676	1346	598	922	273	762	962	328	222	1342	1159	986	1283	560	1364
		52	11586	3927	7716	5797	6893	3451	12559	2834	1626	16436	8569	4500	1284	2054	1024	1682	368	930	1319	1324	1090	700	2774	2821	1763	938	588	1285	2386	2345	899	608	664	1071	581	814	222	727	1097	380	213	1103	1178	793	1108	446	1570
		54	11110	3746	6893	5794	6647	3620	12838	2923	1833	15752	8513	4554	1228	1889	1079	1679	413	848	1252	1385	904	759	2516	2918	1567	1034	659	1076	2520	2130	771	552	631	1083	421	846	228	788	981	312	174	1110	1010	657	1060	570	1615
		56	10846	3725	7037	5895	7043	3429	12715	2940	1769	14870	8806	4444	1254	1874	920	1785	447	841	1212	1319	672	883	2218	2643	1430	845	604	993	2293	1839	792	575	650	1020	342	768	193	649	731	261	205	1026	788	623	1105	476	1500
		58	10240	3979	7001	5955	7453	3362	12562	3240	1747	14445	8588	4807	1037	1818	932	1615	396	750	1162	1158	650	834	2124	2124	1294	759	597	743	2280	1766	826	669	762	1113	325	639	158	625	770	293	323	1004	638	588	981	527	1237
		60	9996	4270	6849	6130	7250	3307	12663	3502	1913	13856	8573	4942	1037	1838	882	1306	345	784	1254	983	679	662	1846	1736	1332	659	530	666	1982	1978	855	588	702	1139	258	656	165	597	700	296	249	1028	539	582	965	474	987
		62	10229	4443	6961	6595	6847	3259	12347	3543	1962	14172	8657	4882	951	1674	837	1018	284	660	1301	808	690	529	1574	1400	1300	542	473	604	1734	1747	760	550	756	1013	229	529	188	496	750	236	276	920	532	503	856	449	867
		64	10023	4458	7250	6546	6782	3375	12728	3662	2366	14624	8534	4617	798	1603	600	991	252	632	1255	808	699	403	1653	1361	1250	439	446	594	1643	1696	645	560	697	957	168	574	148	532	850	195	176	1071	514	441	727	493	921
		66	9954	4662	7178	6731	6984	3649	12913	3930	2458	15179	8670	4886	851	1624	648	991	204	570	1154	708	606	385	1695	1262	1135	428	447	549	1692	1670	538	527	650	918	210	496	152	597	912	240	133	929	455	471	686	508	925
		68	10355	4681	7415	6734	7293	3859	12983	4138	2979	15538	8541	4930	846	1728	719	1309	275	567	1209	718	545	419	1674	1254	1149	491	524	568	1629	1380	451	422	523	893	179	502	139	532	654	204	179	879	463	447	642	535	1088
		70	10380	5194	7775	6900	7449	4048	13264	4509	3405	17151	8842	5207	870	1719	563	1374	254	521	1295	764	571	502	1614	1341	997	513	361	469	1647	1052	437	381	548	754	182	476	134	461	549	188	125	854	456	386	597	473	1176
		72	10830	5244	8197	7372	8244	3956	13290	5031	3682	17646	9101	5698	713	1643	538	1245	261	452	1260	772	567	628	1507	1261	731	637	327	399	1617	948	422	393	626	719	182	456	110	528	413	140	142	816	444	296	615	449	901
		74	11307	5779	8654	7265	8300	4092	13485	5400	3781	17984	9513	6230	725	1548	532	1198	254	549	1216	678	610	534	1311	911	716	596	312	419	1686	659	485	446	608	681	125	495	110	508	301	175	138	696	382	250	551	342	699
		76	11402	6075	9217	8044	8121	3949	14529	5946	3922	18486	9868	6039	745	1587	516	993	243	544	1170	566	684	397	1091	690	766	523	284	281	1449	701	488	494	683	694	130	477	114	551	350	178	149	658	352	247	622	316	714
		78	11935	6151	10298	6709	8674	4152	15375	5976	4177	19532	10101	6326	837	1436	448	872	216	540	1047	472	702	320	1012	676	770	396	251	315	1417	829	370	449	621	825	97	436	80	391	379	138	187	652	380	310	610	264	647
		80	12257	6903	10720	4911	8997	4172	16393	6423	4351	20271	10315	6439	737	1444	497	636	171	472	883	455	760	286	964	520	748	306	223	256	1192	777	396	475	645	777	109	389	81	518	563	167	190	623	375	363	573	373	586
		82	12889	7232	11831	5576	9346	4209	17664	7009	5043	20780	10436	6745	718	1242	503	491	205	499	819	372	764	240	825	505	757	283	324	440	1151	773	454	493	585	853	97	370	129	449	630	127	202	635	403	336	556	414	605
		84	13710	7026	12054	6090	9698	4599	18208	7744	5464	22085	11044	6924	501	1297	381	543	153	395	830	367	718	251	944	577	769	267	269	334	1067	658	392	410	560	813	149	345	117	451	519	187	243	576	432	316	471	452	741
		86	14264	6752	12586	6442	10304	5135	18822	8306	5734	22689	11165	7496	480	1146	459	594	163	399	778	394	681	272	977	646	640	379	228	344	1035	743	318	430	520	681	143	304	149	366	501	160	200	674	428	293	489	452	682
		88	15466	7088	12964	7042	10592	5169	19934	9004	6349	23703	12101	8271	406	1084	411	750	201	325	693	472	616	446	770	690	561	420	267	380	1209	541	288	366	524	625	169	296	139	495	388	124	204	620	425	253	476	369	596
		90	16370	7518	14135	7300	11266	5707	21230	9644	6613	24878	12387	8764	391	953	386	822	219	322	735	471	631	423	719	721	493	438	217	304	1159	495	312	381	363	582	181	339	137	455	286	146	126	500	373	227	433	255	788
		92	16928	8022	14212	7968	12230	5728	22110	10411	7464	25445	13301	8792	412	1048	435	834	216	342	766	400	586	337	705	675	463	482	229	290	1205	463	296	312	330	590	140	358	101	469	289	134	122	451	356	197	467	269	592
		94	17503	8602	14833	8625	12874	5877	23131	10654	8052	26575	13871	8824	507	939	428	623	236	339	865	431	650	279	621	645	506	476	196	254	1154	549	394	343	340	542	136	338	87	474	295	121	127	482	307	247	376	349	572
		96	18523	9125	15950	9315	13463	6311	23745	11097	8653	27001	14430	9242	655	930	586	640	196	386	880	381	629	269	585	602	491	352	198	371	1117	551	365	371	353	610	159	283	117	498	327	136	148	429	362	214	340	365	507
		98	19054	9609	15799	9964	14201	6539	24384	12150	9369	28037	15025	9691	565	788	646	555	181	341	835	375	625	217	454	476	446	259	173	380	906	557	310	343	400	661	114	351	93	439	458	134	225	449	341	270	321	356	496
		100	19646	10221	16300	10412	14327	6886	24502	12688	9668	28677	15257	9709	470	818	602	511	192	329	750	267	619	210	428	553	450	255	232	294	831	465	397	380	366	568	104	241	114	375	495	129	246	475	262	283	267	293	490
		102	19979	10724	17065	10751	14213	7303	25092	13449	10171	29382	15076	9864	346	694	679	546	165	332	749	277	676	197	417	569	477	266	284	288	721	412	323	322	441	571	103	249	168	361	438	135	207	395	257	284	262	240	440
		104	20837	11124	17219	10918	14329	7817	25644	14229	10677	29637	15346	7487	314	708	515	513	179	415	590	398	595	172	425	646	341	279	259	376	760	301	274	317	418	492	148	252	136	462	387	149	244	416	361	235	278	263	658
		106	21731	10859	17146	11058	14161	8293	26100	14661	10983	29935	16098	6603	311	662	402	542	180	324	623	326	654	195	438	736	350	307	242	301	732	315	235	249	340	502	174	246	92	466	333	124	220	425	307	211	250	330	666
		108	21958	11202	17844	11515	14397	8205	26596	15026	11484	30234	16150	6750	307	654	320	677	184	268	615	353	567	261	480	675	325	349	194	312	841	234	271	280	320	466	214	210	101	363	264	160	134	367	342	228	241	379	567
		110	22815	11721	17874	11777	15302	8210	26931	15065	11373	30612	16701	7050	361	617	437	658	167	231	660	443	570	286	440	581	350	399	204	306	739	272	301	237	296	440	165	281	133	453	313	117	180	283	309	243	259	349	444
		112	22954	12005	18106	11958	15686	8102	27020	15090	11598	30134	16799	7018	377	658	669	533	187	300	615	430	502	314	335	547	262	493	222	432	742	337	335	226	310	406	123	242	163	476	298	152	146	319	235	299	252	298	478
		114	24170	12234	17018	12232	16266	8141	26875	15890	12240	30507	16391	7376	345	545	725	587	196	295	726	367	524	270	284	452	336	347	256	510	616	416	328	198	260	319	153	280	162	441	331	154	147	293	319	284	218	513	624
		116	23544	12288	16280	12255	16533	8627	27634	16236	12376	31185	16673	7646	338	460	941	499	151	286	650	338	413	166	302	473	331	267	245	392	637	315	391	205	280	358	123	237	156	376	428	142	239	308	365	304	199	399	510
		118	24387	12829	15136	12783	16282	8551	27327	16427	12576	31002	16380	7636	262	423	747	400	174	312	568	391	394	168	298	495	270	341	246	317	535	265	407	241	322	357	126	248	172	311	458	154	226	270	414	312	184	204	528
		120	23913	12555	13319	12814	16327	9047	27589	16477	12827	30823	16598	7679	205	378	568	350	194	438	577	487	450	208	280	467	270	290	295	529	506	330	359	235	278	281	157	217	160	367	412	134	264	234	283	281	183	279	632
		122	24268	12397	13711	12385	15901	9063	27583	16267	13084	29922	16361	7556	215	308	402	457	204	375	609	397	426	216	253	513	348	238	362	506	507	275	363	257	235	288	152	207	137	420	316	129	229	215	270	240	198	241	607
		124	23431	12450	14470	12388	15618	9009	27108	16721	12950	29352	16501	7302	248	379	275	363	175	277	544	338	601	251	374	541	305	325	361	401	490	273	332	201	212	328	207	198	162	410	308	119	255	216	305	276	210	372	615
		126	23937	12501	14748	12622	15716	9270	26971	17186	13267	30215	16851	7269	389	352	367	491	213	271	455	341	570	306	389	523	329	302	266	390	498	310	362	208	191	357	185	248	157	414	330	138	164	179	312	338	185	456	417
		128	24141	12792	15047	12393	16127	9214	27296	17160	13569	29529	16712	7113	375	426	598	493	200	198	354	421	486	344	412	491	398	275	262	522	553	331	279	173	172	279	192	309	152	330	345	204	167	151	263	295	183	371	450
		130	23827	12972	14797	12580	16537	8879	27013	17021	13279	29843	15991	6703	373	404	653	480	177	241	355	444	423	376	329	359	304	373	258	490	633	319	401	180	230	269	218	286	187	345	328	196	195	160	249	261	173	290	472
		132	24003	12841	15310	12085	15858	8535	26897	17113	13409	29220	16002	6179	265	333	586	492	211	341	380	534	407	420	351	426	383	312	447	541	729	381	411	188	173	319	243	286	198	384	424	312	189	166	229	352	171	413	658
		134	23706	12775	14914	12053	15902	8218	26218	16789	13339	28638	16045	6119	306	270	898	383	172	382	357	501	435	381	366	428	333	433	327	511	569	396	432	165	221	255	231	259	239	289	495	235	234	216	252	372	154	472	616
		136	23348	12068	14413	12044	16378	8182	25734	17080	13267	28525	16068	5899	319	235	856	549	151	344	365	499	329	389	393	500	287	476	280	470	541	385	413	203	198	303	257	299	210	305	478	166	246	203	298	261	219	322	592
		138	23145	12340	14631	11638	16021	8389	25138	16987	13283	27993	15435	6502	301	205	647	515	212	434	342	667	364	468	375	441	306	453	307	595	454	270	440	189	214	255	234	287	185	420	436	147	265	145	361	287	194	316	661
		140	22652	12050	14367	11603	15209	8638	25142	16855	13284	27621	14816	6505	290	287	465	591	259	396	332	702	457	477	298	391	480	328	597	588	444	422	544	149	183	200	202	290	200	340	361	106	257	129	324	322	210	335	691
		142	21962	11698	13958	11569	15361	7961	24287	16676	13086	26778	14394	6094	270	314	522	620	254	358	327	540	399	421	394	545	329	374	485	575	492	438	526	223	184	211	265	295	185	329	364	113	302	130	308	356	158	534	611
		144	21686	11973	13526	11199	14675	8004	23389	16258	12993	26557	14353	6631	392	338	449	533	290	315	322	623	484	422	394	693	305	424	376	442	484	415	461	209	167	242	299	348	210	327	356	95	259	121	251	320	201	607	537
		146	21895	11441	13590	10855	14919	7955	23686	16399	12766	26185	14486	6260	484	456	553	596	329	287	318	385	371	489	354	622	333	390	285	477	471	392	367	233	183	261	316	314	170	314	338	151	197	120	248	316	178	450	408
		148	20820	11336	13373	10743	14621	7845	22881	16468	12891	25597	13822	6200	445	430	684	585	351	392	300	552	367	576	390	581	328	459	370	691	422	374	376	217	175	281	287	416	252	285	386	167	202	110	227	253	150	292	516
		150	20914	11580	12912	10474	14030	7814	22202	16215	12466	25487	13537	6159	457	363	574	474	317	491	291	585	350	592	359	693	285	437	402	580	537	343	461	194	113	252	312	346	263	272	357	208	245	103	260	243	105	299	657
		152	20591	11296	12770	9944	13477	7679	21852	15964	12376	24682	13250	5870	390	295	680	589	355	555	331	577	333	558	334	584	298	459	419	605	559	506	545	198	159	256	422	355	271	330	452	227	262	109	296	264	133	360	703
		154	20079	11160	12456	10202	13231	7792	21134	15680	12211	23411	12716	5766	305	326	719	542	269	447	300	579	424	519	329	471	360	516	466	501	553	363	497	254	175	341	403	383	226	352	374	314	201	129	253	425	158	420	678
		156	19543	11150	12382	9905	13177	7443	20277	15299	12164	22837	12619	5874	288	254	670	573	264	418	269	563	443	475	334	443	377	493	375	565	571	401	407	317	178	377	434	306	231	305	429	320	233	161	322	378	119	516	683
		158	19366	10613	11988	9471	12555	7450	20262	15000	11831	22424	11928	5864	356	287	549	633	274	572	254	581	456	524	378	569	327	579	334	592	496	367	423	259	178	326	339	307	162	351	378	281	197	136	245	366	157	451	612
		160	18615	10519	11626	8971	12197	7063	19160	14378	11824	21451	11810	5586	271	303	472	626	307	499	318	612	494	428	309	604	323	531	385	755	553	343	345	202	152	314	277	307	165	331	367	195	264	114	259	326	148	483	745
		162	17749	10374	11205	8890	11918	6943	18650	14354	11781	21415	11523	5584	285	316	500	652	396	497	298	599	452	412	281	516	298	776	471	643	453	447	422	221	152	284	296	329	189	294	410	169	337	99	257	238	184	653	622
		164	17778	10302	10992	8664	11848	6863	17831	13948	11582	21089	11112	5769	311	357	622	569	358	398	321	649	404	444	299	557	268	633	427	572	411	467	541	248	213	237	293	269	184	277	362	137	360	88	261	319	147	477	566
		166	17192	9861	10624	8594	11751	6749	17623	13825	11654	20011	10748	5305	306	383	661	561	353	505	301	632	373	419	326	434	272	474	402	490	479	406	545	275	226	394	301	320	173	289	320	142	201	109	270	329	160	397	615
		168	17122	9685	10462	8452	11661	6583	16978	13438	10735	20530	10551	5269	422	476	736	676	398	633	331	455	329	411	331	654	340	486	342	442	467	358	441	240	156	422	305	342	216	274	352	176	164	101	292	342	155	268	596
		170	16264	9761	9923	8372	11606	6392	16684	13381	10246	19957	10247	4941	436	470	621	709	372	787	252	515	328	440	325	664	281	576	375	490	347	440	404	232	172	377	311	303	235	196	335	172	205	98	311	310	146	299	597
		172	16348	9276	9861	8078	11101	6550	16115	13260	9850	19003	9966	5016	374	434	579	481	308	661	269	504	345	444	270	606	240	467	321	588	382	462	327	221	171	278	233	331	197	227	484	175	257	109	315	189	105	347	485
		174	15515	9264	9852	7991	10808	6319	15573	13087	10011	18504	9686	4733	319	406	593	537	299	521	252	422	369	407	240	472	334	385	417	601	413	495	387	219	140	257	328	342	214	355	488	205	259	107	245	225	177	364	544
		176	15594	9121	9520	7617	10711	6149	15029	12590	10071	17911	9647	4496	357	420	658	561	279	380	228	381	378	342	337	491	355	334	436	426	379	494	401	183	174	264	320	319	201	335	379	194	240	162	269	298	170	415	546
		178	15014	8891	9253	7406	10625	6433	14841	12024	9611	17520	9503	4690	318	280	646	457	253	500	225	464	391	380	344	452	362	359	428	450	487	400	442	226	216	326	364	322	205	284	338	290	244	202	272	362	206	325	487
		180	14604	8631	9050	7591	10348	6518	14634	12270	9453	17502	9457	4727	321	277	499	478	232	510	240	433	438	360	331	496	353	472	308	481	499	333	465	216	189	342	365	252	246	236	326	253	211	154	304	431	134	408	617
		182	13963	8668	9018	7254	9998	6161	14471	12003	9215	17074	8972	4806	294	280	477	535	181	401	321	478	414	307	335	545	348	432	311	676	447	446	444	204	184	341	343	311	193	226	379	212	187	105	286	327	144	547	579
		184	12977	9119	8845	7152	9949	5993	14107	11844	9744	16711	9130	4789	287	280	546	487	213	400	383	561	370	306	365	566	312	567	348	668	481	440	428	224	164	436	351	315	208	247	514	172	135	134	318	297	98	535	533
		186	11597	9022	8841	6955	9565	6133	14045	11815	9536	16408	8983	4683	295	341	678	405	243	488	365	509	392	294	317	524	275	497	327	543	435	461	537	238	170	482	313	306	235	299	445	143	201	135	251	341	103	501	561
		188	11327	8334	8539	6878	9479	5742	13713	11743	9374	16026	8593	4527	366	431	762	386	188	494	369	495	316	306	282	586	337	463	306	456	439	401	537	250	168	543	296	252	204	272	387	148	194	99	295	273	179	401	578
		190	11397	8519	8135	6909	8656	5710	13554	11473	9217	15520	8585	4346	427	501	554	334	236	569	309	466	306	254	293	572	400	372	266	471	368	416	438	259	161	584	288	270	239	304	409	253	187	97	309	412	163	343	466
		192	11393	8265	8173	6522	8510	5654	12962	11055	9300	14588	8340	4379	420	508	656	434	180	522	262	494	328	337	276	529	334	349	288	423	360	340	444	189	164	428	293	254	236	311	442	253	171	73	314	431	157	368	575
		194	11167	7927	8019	6587	8157	5742	13210	11110	9146	14652	8249	4225	389	398	748	445	164	465	272	500	365	365	283	534	399	338	325	436	362	441	415	186	211	361	265	241	190	296	462	228	178	92	355	402	183	384	586
		196	10695	7625	8138	6301	7831	5736	12822	10464	8753	14170	8384	4527	343	423	415	491	155	320	259	375	312	366	266	466	382	293	328	531	430	454	466	214	153	306	328	276	163	272	444	208	169	121	366	319	148	488	575
		198	10347	7458	7584	6239	7617	5555	12240	10890	8621	13505	8258	4423	314	433	449	558	201	352	255	385	427	320	298	436	326	308	397	480	425	339	466	185	181	238	287	250	153	255	398	143	153	107	350	326	106	367	562
		200	10200	7834	7395	6050	7499	5360	12139	10229	8796	13267	7959	4387	283	335	410	525	242	353	296	416	419	265	348	520	282	298	330	532	411	401	411	218	231	188	344	285	162	257	339	116	195	103	309	276	136	331	492
		202	10075	7865	6994	6024	7541	5649	11784	10732	8259	13554	8073	4582	288	288	477	552	297	357	273	325	400	321	339	516	249	282	340	395	374	411	386	259	247	283	401	315	205	295	338	145	178	94	268	290	200	290	475
		204	10222	7527	7050	5819	7483	5438	11880	10374	7996	13302	7731	4658	309	280	521	455	291	419	348	347	511	390	364	497	260	393	295	438	358	424	387	292	182	320	484	302	244	271	366	185	183	128	225	345	186	280	414
		206	9952	7454	6855	6028	7393	5103	11625	9949	8029	12907	7517	4401	235	261	536	484	291	343	288	343	430	357	411	467	265	443	299	505	586	508	355	244	136	336	485	319	200	255	416	304	143	100	222	378	204	340	468
		208	9675	7533	6695	5888	7540	5379	11079	9968	8174	12409	7418	4393	313	287	658	410	230	275	278	393	403	318	378	426	376	442	368	483	499	457	443	205	146	303	485	353	185	214	342	202	151	112	268	396	173	392	486
		210	9487	7388	6764	5918	7607	5317	10205	9400	8310	12801	7254	4255	355	277	522	393	247	357	247	456	344	325	336	422	289	518	347	574	486	448	493	208	178	260	433	387	214	231	380	224	188	97	275	362	154	458	505
		212	9568	7443	6416	5718	7615	5287	10092	9296	7924	12410	7347	4238	384	295	549	451	286	318	249	566	372	339	431	521	302	470	332	636	535	472	539	246	181	356	379	389	187	206	444	194	171	118	291	466	170	456	472
		214	9540	6995	6309	5506	7648	5007	10121	9268	7977	11954	6988	4331	349	444	451	469	252	365	231	575	385	348	387	515	364	409	308	551	559	468	605	276	144	388	395	305	198	236	407	102	152	87	290	399	147	430	482
		216	9302	6788	6542	5564	7580	4679	10074	9116	7852	11298	6890	4302	451	398	603	526	246	376	271	522	476	361	346	445	381	341	284	588	514	526	559	230	162	388	408	316	168	291	403	91	170	87	363	377	110	329	535
		218	9261	6776	6534	5357	7815	4834	9728	8686	7980	11251	6739	4325	427	422	659	543	264	377	300	408	381	395	349	433	364	310	333	557	484	548	497	343	176	449	413	265	160	305	368	93	152	72	484	378	154	400	455
		220	9193	7102	6496	5309	7628	5086	9773	8682	7915	11352	6550	4460	391	452	478	513	286	420	256	456	370	374	326	477	464	316	339	478	477	568	444	243	154	313	406	291	227	323	354	158	174	97	538	422	187	304	499
		222	8514	6693	6591	5219	7440	5024	9875	8797	7896	11191	6449	4331	351	490	385	422	292	376	270	479	318	398	428	487	385	302	365	425	489	426	460	256	118	299	461	279	210	327	341	165	150	93	485	434	176	328	530
		224	8337	6659	6235	5078	7828	5350	9511	8418	7846	10897	6104	4481	304	509	347	449	312	324	349	396	337	347	389	490	380	276	368	502	582	480	471	245	165	261	450	327	229	250	377	211	165	126	492	364	194	309	494
		226	8219	6505	6186	5074	7572	5067	9477	8456	7937	10519	6082	4412	341	458	363	500	358	381	347	416	421	356	460	608	510	338	301	633	502	483	426	238	151	240	455	306	206	203	374	162	203	106	401	375	185	232	523
		228	7904	6371	5916	5014	7361	4799	9152	8086	7609	10768	5951	4674	283	439	524	422	320	357	325	424	423	372	490	563	457	278	286	595	493	408	375	272	165	261	484	357	229	245	439	148	194	111	379	332	148	183	403
		230	7783	6140	6098	5038	7660	4665	9249	7956	7656	10404	6159	4443	282	399	615	525	359	346	335	406	432	397	471	568	450	315	271	554	501	510	460	239	236	256	419	372	224	275	481	133	184	93	337	345	160	182	432
		232	7623	6096	5676	4707	7372	4541	9003	7731	7603	10228	5930	4370	318	408	628	599	322	341	264	407	395	382	427	566	532	336	260	550	425	524	488	192	227	311	410	373	248	303	495	144	181	158	291	331	190	254	380
		234	7695	5900	5772	4665	7350	4502	8931	7543	7374	9831	5757	4439	339	404	667	520	352	362	207	407	364	348	395	575	504	275	280	523	482	478	469	228	187	276	486	433	243	291	473	158	149	116	337	352	189	248	460
		236	7294	5606	5610	4784	7298	4703	9136	7520	7316	10001	5699	4220	299	439	690	497	344	482	174	524	319	318	390	521	437	359	265	516	486	411	491	325	229	331	414	413	293	275	399	205	156	116	319	441	223	248	477
		238	7181	5506	5583	4216	7348	4637	8735	7071	7295	9129	5601	3734	353	516	700	419	355	488	190	691	283	372	341	535	460	386	259	605	546	445	582	231	175	275	450	384	217	289	442	256	172	111	331	455	176	391	537
		240	7181	5056	5360	4366	6747	4744	8578	7027	7175	9038	5849	3864	313	491	618	435	338	560	205	527	319	373	423	516	437	463	318	622	543	317	584	366	204	310	440	364	185	306	410	204	216	96	284	492	177	331	490
[truncated: 1 more columns]

## Sheet: Fig. 3b
		Min	rlck-vii-7_1												rlck-vii-7_2												N. benthamiana:Cf-4
		2	1664	1078	1048	935	817	814	807	758	851	699	568	594	275	261	287	244	277	153	298	331	259	236	406	394	171	197	312	124	420	374	133	111	400	205	393	562
		4	430	71	234	170	97	102	105	199	289	145	68	122	128	50	169	148	120	66	185	204	156	124	246	242	146	132	276	112	412	371	101	92	367	179	306	546
		6	443	67	182	116	51	96	82	155	257	99	52	99	104	40	191	179	96	50	173	171	183	136	225	207	180	126	309	122	397	444	113	78	387	176	314	675
		8	373	46	145	116	52	73	84	194	249	76	38	85	115	33	199	110	72	43	148	149	127	111	202	250	209	173	399	129	487	479	159	109	681	223	348	1012
		10	435	49	143	124	58	57	108	154	294	96	44	104	135	28	197	137	95	39	148	154	175	87	240	252	352	212	588	208	683	743	284	119	999	256	420	1586
		12	616	42	178	107	57	67	105	177	315	111	38	100	239	34	276	193	80	35	165	204	158	126	320	361	552	366	1040	397	994	945	525	183	1518	376	763	2365
		14	818	43	189	120	73	69	136	280	478	93	29	124	410	37	436	239	88	28	199	271	229	152	453	489	846	647	1762	697	1452	1525	910	347	2074	593	1261	3751
		16	1219	59	210	136	65	89	222	408	627	169	37	116	565	37	595	292	99	32	241	356	177	251	571	710	1115	1025	2885	1201	2354	2233	1226	609	2630	817	2041	5818
		18	1611	54	384	181	50	98	362	577	887	209	44	116	913	35	735	433	112	26	288	366	300	324	664	1052	1490	1764	4335	2476	3672	3382	2037	1128	3475	1186	2883	8292
		20	2164	75	470	228	69	126	458	679	1164	304	43	191	1001	44	950	592	117	46	276	443	290	407	747	1315	1891	2691	5951	4050	5122	4971	2904	1719	4412	1807	4136	11093
		22	2789	91	656	324	81	124	491	839	1576	372	40	210	1222	36	1208	762	141	31	400	562	331	473	972	1607	2314	3561	8318	6285	6959	7070	3951	2486	5561	2476	5454	14576
		24	3461	114	777	373	76	170	608	927	1816	432	40	245	1568	49	1435	981	210	26	460	650	402	592	1173	1913	2836	4775	10414	8915	8919	9335	5493	3335	6874	3102	6737	18175
		26	4036	137	1074	474	132	188	822	1155	2236	659	49	369	1638	45	1745	1172	232	46	529	864	497	725	1420	2296	3500	6187	12649	11031	10986	12101	6998	4336	8258	4156	8450	22153
		28	4448	171	1291	588	137	251	857	1318	2759	731	56	496	2124	39	1869	1329	288	37	621	1021	570	775	1775	2436	3983	7274	14887	13982	13087	14480	9026	5455	9847	5007	10160	25799
		30	4948	199	1551	790	192	309	962	1582	3260	935	63	567	2450	57	2194	1697	316	37	817	1273	682	977	2123	3164	4737	8927	16772	16541	15031	16727	10290	6443	11341	6207	11589	29179
		32	5627	195	1706	932	215	418	1079	1751	3895	1135	69	655	2754	51	2365	2030	404	38	994	1339	711	1099	2529	3081	5682	10530	18402	18243	17018	18758	11914	7586	12797	7033	12957	31789
		34	6132	293	1911	1099	298	475	1338	2021	4249	1381	69	889	3354	40	2719	2535	408	42	1082	1530	910	1281	2923	3289	6063	11452	19412	19096	18165	20701	13536	8293	13722	8147	14450	33451
		36	6414	319	2082	1226	283	626	1361	2362	4860	1704	106	1085	3778	63	3042	2919	600	54	1292	1629	863	1387	3288	3691	6533	12853	20430	20574	19259	21827	15411	9193	14784	8886	15628	34503
		38	7018	297	2161	1357	333	581	1594	2742	5290	1803	98	1275	3995	78	3074	3024	688	58	1405	1813	985	1429	3758	4261	7132	13737	21531	20783	19987	23070	16589	9589	15981	9799	16257	35333
		40	7639	334	2384	1484	349	615	1718	2689	5552	1984	138	1406	4437	76	3506	3445	810	51	1634	1841	981	1480	4204	4731	7658	14555	21370	20186	20132	23788	17459	10175	16520	10249	16744	35668
		42	8157	390	2689	1687	343	663	1937	3171	6112	2346	144	1646	4877	98	3593	3819	856	52	1830	2016	1128	1778	4500	5268	7594	15186	21205	19950	20164	23584	18535	10566	16868	10549	16651	34399
		44	8236	435	2778	1848	408	812	2078	3173	6595	2624	171	1844	5372	93	3883	4246	903	63	2119	2131	1251	1765	4804	6028	7909	15662	21782	19137	19783	22870	19257	10755	17573	10870	16602	34691
		46	8738	427	2695	2016	425	925	2340	3655	7150	2670	208	2119	5853	135	4054	4583	1082	77	2456	2281	1415	1863	5441	6465	7569	15391	21471	17905	18911	22390	19652	11141	17667	11118	16506	33577
		48	8860	479	2856	2185	464	1073	2558	3937	7754	2823	276	2408	6217	138	4286	4709	1164	108	2572	2091	1450	2190	5841	7076	7586	15592	21224	17431	18557	20953	19388	10626	17506	11070	16022	32486
		50	9124	620	3045	2591	516	1086	2734	4104	8155	3268	301	2654	6524	135	4577	5283	1278	100	3002	2205	1607	2357	6038	7507	7610	15155	20832	17178	17058	19229	18937	10290	16684	11294	15799	31466
		52	9283	581	3283	2824	551	1256	2959	4281	8520	3624	311	3098	6861	151	4838	5882	1453	99	3379	2422	1655	2634	6759	7771	7655	15201	20274	17393	16412	18775	18834	9847	16787	11023	15366	30654
		54	9524	688	3279	2966	693	1413	3079	4634	9003	3948	387	3348	7709	181	5073	6058	1568	103	3687	2831	1874	2929	7232	8690	7519	13857	20664	16838	15141	17838	18981	10001	16579	10905	15174	30102
		56	9975	860	3403	2989	757	1645	3397	4787	9649	4397	357	3889	7591	204	5309	6666	1765	140	4056	3034	2193	3204	8291	9115	7765	13762	20285	16716	14750	17555	18384	10016	16113	10756	14762	29458
		58	9695	919	3656	3445	866	1879	3729	5222	10403	5034	448	4292	8488	223	5791	7206	1998	146	4491	3331	2331	3352	8651	9384	7421	13488	20047	16554	14788	17437	18812	10163	15986	10558	14482	29472
		60	9880	975	3867	3711	930	2147	3963	5396	11124	5469	472	5116	9002	284	6387	7638	2058	104	4753	3585	2517	3865	9504	9716	7418	13608	19449	16183	14522	17772	18753	10271	15947	10123	14461	29017
		62	10171	1112	4071	3915	1152	2513	4101	5919	11669	5915	595	5578	9701	297	6444	8266	2191	141	5382	3724	2700	4322	10548	10197	7076	13794	18407	15822	15087	18165	19417	10221	15940	10012	14549	28635
		64	10025	1239	4162	4124	1169	2856	4545	6102	12499	6310	697	6130	10342	361	7267	8869	2425	176	5959	4136	2836	4295	10823	10181	6853	13479	17560	14972	14912	18134	19697	9750	16075	10050	14241	27964
		66	10004	1329	4588	4388	1377	3048	4626	6501	13320	6700	794	6582	11232	413	7621	8795	2505	137	6223	4349	3235	4745	11693	11087	6940	13394	16705	13918	14481	17880	20092	9397	15994	9843	14140	27206
		68	10623	1435	4891	4626	1441	3518	5091	6948	13502	6998	855	7246	11414	481	7648	9339	2863	170	6558	4624	3482	5222	12240	11417	6715	13174	16492	13542	13947	17620	19717	8887	15891	9586	13707	25574
		70	10397	1694	4967	5046	1662	3959	5490	7056	13926	7293	934	7835	12040	561	8285	9897	3238	192	7152	4792	3569	5293	12962	11698	6326	12568	16047	13021	13888	16576	19509	8584	15612	9560	12629	24051
		72	10489	1573	5276	5283	1813	4187	5773	7409	14272	7629	1038	8488	12241	616	8455	9946	3391	190	7604	5119	3731	5511	13856	11819	6382	12189	16558	13577	13259	16413	18553	8197	15374	9449	12554	24258
		74	10588	1615	5276	5652	1920	4606	6090	7848	14428	8016	1021	8982	12430	659	8548	10283	3627	221	8120	5338	4003	5739	14399	12041	6427	11617	16091	14319	12953	15929	18311	8491	14821	9301	12599	23340
		76	10612	1839	5460	5660	1946	4875	6497	8202	14554	8323	1090	9224	12723	700	9176	10410	3965	211	8866	5474	4421	5844	14499	12309	6669	11649	16844	14830	12860	15577	16807	8595	14520	9193	12602	23566
		78	11077	2020	5631	5884	2127	5278	6382	8418	14252	8430	1262	9149	12958	750	9552	10822	4213	246	9526	5731	4468	6187	15191	12940	6778	10834	17207	15647	13215	15513	16512	9065	14001	9086	11814	23839
		80	11141	2014	5784	6170	2319	5381	6960	8411	15150	8927	1412	9640	12780	787	9375	11103	4248	248	10031	5965	4517	6593	15235	12653	6967	11254	17760	16168	13842	16025	16506	9627	13895	9468	11777	24562
		82	10794	2062	5929	6583	2427	5799	7030	8468	14661	9544	1397	10013	13246	919	9529	11046	4635	295	10563	6055	4970	6770	15365	13026	7356	11699	17636	16320	14606	16700	16560	9796	13246	9352	11534	24595
		84	11079	2135	6047	6374	2474	5612	7253	9071	15063	9479	1582	10016	12992	831	9753	11555	4909	264	10930	6342	5233	6782	16001	13423	7115	12251	17318	15227	15381	18018	16733	9766	13480	9407	11935	24991
		86	11254	2228	5994	6684	2494	5869	7675	9038	15555	9456	1523	10335	13590	854	10092	11560	4792	314	11590	6578	5100	7267	16483	13673	7313	12503	16440	13831	16134	17928	17659	9766	13305	9619	12583	24972
		88	11057	2385	6579	6830	2724	6242	7475	9371	15544	9898	1582	10436	13444	975	10219	11642	5051	328	11578	6611	5361	7675	16553	13654	6941	12892	15616	12353	16246	17781	18090	9297	13773	9667	12597	24433
		90	10699	2491	6414	6989	2879	6200	7866	9637	15872	10213	1645	10435	13549	958	10465	11732	5534	316	12322	6717	5560	7948	16578	13644	6913	12766	14921	11443	15157	16685	17923	8752	13856	9365	13412	23911
		92	11150	2526	6478	7425	2959	6192	8202	9479	15842	10182	1916	10502	13332	1032	10605	12234	5681	341	12476	7153	5659	8503	16893	13838	6638	12800	14196	11169	14846	15551	18436	8296	14097	9150	13257	22939
		94	11165	2483	6471	7298	3014	6228	8179	9293	15894	10228	1938	10769	13292	1091	11023	12453	5851	301	12973	7187	5877	8747	17373	13932	6757	12470	14308	10960	13872	15232	18433	8382	14700	8988	13589	23100
		96	11244	2447	6721	7517	3189	6570	8430	9495	15461	10390	1969	10873	13329	1156	10996	12420	6074	296	12888	7531	5811	8973	17118	13953	6718	11976	14577	11507	13411	14887	18029	8301	15459	9113	13845	22665
		98	11151	2621	6672	7435	3336	6840	8603	9491	15625	10062	1932	10980	13203	1240	11040	12173	6398	294	13122	7683	5929	9147	17568	13635	6670	11792	14979	12327	13001	14644	17838	8585	15576	8988	13454	23121
		100	11092	2525	6927	7783	3127	6734	8650	10292	15033	10148	1968	11133	13067	1151	11136	12408	6551	328	13554	7876	5806	8854	17850	13525	6975	11825	15995	13460	13071	14728	17496	9106	15282	8814	13178	23033
		102	10908	2759	6819	7919	3393	7065	8638	9976	15289	10465	2043	11439	13357	1203	11061	12161	6890	273	13798	8099	6125	8734	18007	13762	7104	11647	17124	14465	13286	15279	17503	9810	15047	9048	12751	23782
		104	10959	2746	6965	7976	3562	7095	8667	9935	14909	10776	2052	11396	13226	1209	11210	12419	6883	277	13629	8216	6163	9186	18346	13912	7503	11796	18789	15594	14378	16348	18190	10170	15188	9555	12658	24488
		106	10428	2696	6912	8219	3583	7426	8909	9759	15372	10556	2106	11605	13443	1294	11060	12632	6673	315	14050	8531	6163	8918	18116	13810	7738	11931	20152	16441	14769	17416	18283	10746	15369	10193	12396	25244
		108	11133	3067	6909	8341	3845	7724	8694	9862	15346	10859	2351	11666	13734	1284	11267	12514	6995	305	13659	8944	6560	9513	18594	13637	8394	12649	20721	16941	16058	19024	18207	11581	15507	10973	12897	26381
		110	10846	3008	7058	7883	3896	7641	8747	9833	15954	11040	2236	11724	13911	1394	11483	13047	6998	281	14161	9029	6584	9926	18289	14286	8639	13389	21995	17120	17628	20317	19580	12456	15795	11643	13377	27692
		112	10966	3120	6938	8130	4295	7769	8795	10013	15608	11380	2130	11661	14376	1427	11483	13446	6933	282	14536	9337	6742	10163	18490	14069	9129	14097	21054	16650	18488	21290	20491	13037	15986	12449	14468	28434
		114	10972	3102	7254	8476	4219	7911	9358	10150	16252	11361	2359	11954	14543	1539	11359	13471	7201	311	14663	9563	6847	10427	18765	14427	9252	14934	20716	15901	19423	20992	21192	13244	16504	12532	15374	28955
		116	11055	3158	6862	8387	4402	7661	9540	9956	16145	11271	2279	12053	14860	1419	11625	13315	7392	306	14019	9691	6899	10902	18855	14159	9222	15613	20184	15613	19958	20662	21597	13798	17416	12982	16427	29099
		118	11087	3178	6703	7969	4320	7805	9588	9887	16249	11414	2477	12346	15113	1502	12001	13238	7315	289	14384	9893	6879	11118	19416	14551	9335	16386	20001	15701	19078	20125	22165	14546	17679	12623	17909	29584
		120	11167	3189	7065	8514	4733	7752	9749	10186	16166	11438	2373	12722	15171	1575	11866	13316	7562	278	14727	9804	6857	10755	19397	14754	9535	16828	19640	16513	18925	20001	22485	14525	18345	12509	19012	29982
		122	11176	3112	7387	8472	4729	7704	9900	10221	15955	11048	2426	12793	14896	1469	12092	13066	7855	266	15218	10091	6706	10790	18760	14579	9889	17107	20382	18483	18654	19799	22384	14582	19155	12587	19361	30692
		124	11189	3415	7044	8085	5009	8042	9888	10170	15986	10795	2584	12916	15191	1596	12053	12996	7765	311	15365	10105	6797	10338	19832	14636	9655	17363	21793	20323	18558	20146	23025	14496	19054	12441	20843	31226
		126	11124	3502	7095	8630	5126	8361	10092	10227	15893	11308	2517	12997	15491	1687	11860	13204	7881	297	15255	10267	6889	10240	19587	14605	9820	17831	23628	22630	18463	20638	23426	14754	19340	13036	20744	33278
		128	11035	3523	7234	8945	5180	8669	10169	10415	15972	10668	2623	13434	15368	1722	11704	13688	7622	315	15333	10401	7040	10046	20109	14992	10328	17654	26162	24988	19294	21871	24238	15284	20045	13556	20809	34358
		130	11614	3890	7017	9053	5515	8874	10589	10216	16213	11018	2658	13076	15605	1863	11935	13106	7527	319	15782	10626	7078	10225	20148	15257	10598	17902	27898	26256	20340	23491	24747	16079	20252	14390	20997	35949
		132	11457	3882	7177	8825	5707	9070	10632	10208	15999	11112	2792	13334	15304	1829	12120	13535	7807	342	15267	10730	7040	10508	20451	15215	10751	18632	29157	27188	21788	25603	25656	16596	21172	15150	21300	37248
		134	11716	4080	7075	8509	5899	9535	10916	10385	16894	11468	2789	13588	15816	1917	12261	13993	7500	372	15784	10817	7228	11231	20777	14988	11017	19003	30842	27730	23026	26854	26255	17663	21571	16649	22117	38201
		136	11688	4162	7326	9152	6124	9301	10525	10548	16503	11541	2730	13182	15861	2058	12290	14681	7827	355	15641	11181	7248	11704	20723	15006	11506	19816	31687	27965	24442	27713	27901	18341	21871	18243	22668	38935
		138	11403	4168	7368	8983	6464	9701	11274	10698	17098	12143	2857	13510	15758	2089	12635	14932	7920	428	15705	11173	7220	12368	21544	15099	11477	20746	30639	27876	26027	28849	28981	19445	22204	18862	23756	40707
		140	11459	4277	7648	9062	6739	9690	11405	11010	17214	12067	2871	14029	15790	2306	11674	15196	7846	446	15562	10583	7115	12611	21325	15451	10054	21579	31414	27143	26800	29055	29578	20080	23083	18504	25005	41148
		142	11738	4506	7408	9031	6704	9470	11270	11011	17336	12295	2927	14048	15916	2191	12336	14966	7947	440	15773	10962	7220	12572	21428	15315	9204	22201	31197	27699	27149	28991	30723	21178	23875	18631	26060	42686
		144	11054	4680	7398	9226	6906	9624	11739	11348	17444	12268	2983	14362	15903	2471	12593	14851	8642	436	15804	10810	7314	12952	21560	15200	9429	23084	31746	28393	27056	28613	31243	22151	24552	18319	26442	43362
		146	11428	4719	7526	9038	7195	10020	11803	10995	17195	12306	3030	14822	15686	2482	12506	14596	8878	498	15819	11102	7470	12656	21368	15579	9556	23655	31290	29006	26637	29096	31361	22350	25017	18205	28012	43767
		148	11660	4916	7550	8994	7565	9964	12029	11402	16956	12450	3087	14705	15757	2667	12471	14773	8903	487	15963	11148	6817	12467	22193	15878	10087	23274	32756	30419	26311	29858	32566	23406	25364	17953	27988	43768
		150	11535	5161	7613	9458	7721	10521	11979	11625	16734	12644	3345	15082	15459	2915	12931	14824	9179	570	16427	11390	7169	12176	22282	15766	10276	23727	33808	31598	26946	29505	32999	23597	25816	18301	28391	44735
		152	11580	5203	7421	9367	7762	10773	12217	10967	16808	12877	3150	15363	16137	2867	12832	14608	8876	555	16416	11559	6995	11362	22479	16122	10238	23991	36120	32864	26703	29926	33137	24391	26049	18725	28375	44606
		154	11391	5409	7733	9297	7915	11157	12114	11183	16796	13217	3256	15249	16176	2913	12982	14962	8794	588	16228	11454	7277	9710	22717	15793	10614	24310	36457	33481	27272	31140	33769	24647	26370	19546	29132	45241
		156	11417	5577	7607	9849	8466	11248	12517	11253	16809	13442	3469	15803	16285	3020	13066	15611	8923	622	16089	11896	7529	10521	23179	16023	11445	24921	37129	33850	28864	32100	35805	25131	26392	20379	29285	45693
		158	11564	5598	7628	9683	8920	11403	12675	11329	17045	13776	3441	15821	16018	3244	12933	15309	8723	612	16266	11604	7457	11253	23187	16271	11871	25342	37776	33693	29920	32776	35599	25329	26428	20801	29973	46626
		160	11081	6019	7379	9595	8835	11758	12755	11269	17134	13805	3644	15744	16042	3352	13233	15981	8538	605	16622	11683	7426	11936	23453	16193	11971	25840	37718	33833	31036	33093	36759	26280	26622	21578	29999	47266
		162	11229	5721	7602	9725	9273	11580	12942	11495	17147	14245	3730	15988	15870	3544	13434	15974	8517	735	16359	11893	7501	12643	23468	15806	12445	26983	36204	33890	31681	33052	37340	26489	26989	21535	30443	47914
		164	10921	6071	7472	9490	9152	11390	13533	11231	16862	14192	3663	16097	16203	3429	13504	16008	9080	776	16313	11407	7407	12883	23611	15985	12600	27658	36940	34406	32203	32892	38135	26632	27223	21613	30982	48229
		166	10755	5997	7563	9626	9743	11770	13103	11538	16872	14201	3828	16013	15975	3784	13533	16233	8959	769	16104	11706	7271	13415	23983	15921	13015	27887	36946	34503	31271	32568	38324	27317	27263	21138	31084	48716
		168	10685	6081	7281	9906	9735	11605	13268	11311	16308	14417	3893	16291	16196	3844	13536	15937	9155	855	16596	11520	7440	13203	23787	16084	13327	28929	37383	35258	31204	32028	38343	28089	26998	20945	30902	48160
		170	10608	6156	7275	9732	10026	11594	13505	11390	16249	13798	4129	15430	16275	3958	13465	15899	9406	910	16041	11503	7345	12825	24135	15909	13765	28968	37686	35861	30424	31855	38283	28276	26979	20536	31537	47732
		172	10223	6219	7273	9672	9770	11434	13275	11352	16306	13908	4169	15366	15880	4064	13367	15836	9413	987	16277	11777	7429	12573	23729	15519	13286	28880	38984	35796	29626	32196	38182	28290	27094	20945	31489	47809
		174	10827	6366	7217	9491	10042	12195	13406	11816	16191	13683	4155	13910	14467	4416	13286	15381	9454	903	15827	11513	7205	13051	24023	15412	13605	28555	38971	35857	29485	31808	37355	28000	27535	20818	31550	47385
		176	10485	6484	7122	9460	9960	11973	13549	11598	16248	13947	3917	15323	13608	4475	13363	15580	9900	1051	15788	12171	7442	12765	23714	15463	13499	28455	39173	36322	29770	32370	36372	28084	27511	21051	31352	47235
		178	10446	6655	6863	9753	10253	12102	13439	11372	15501	14110	3992	15396	13152	4563	13368	15531	9809	1080	15741	12063	7152	12627	23986	15269	13531	28176	39635	35721	30063	33008	36332	28213	27617	21233	31303	48022
		180	10384	6890	7091	9367	10057	11891	13583	11236	15392	14285	3955	15802	12780	4641	13087	15329	9846	1012	15780	12488	7023	12652	24136	14803	13995	28547	38458	35698	30186	33846	36325	28112	27558	21392	31293	47445
		182	10439	6729	6718	9573	10435	11798	13204	11185	15281	14674	3677	15489	13012	4582	12933	15511	10199	1065	15492	12275	7469	12819	23589	14833	14087	28570	38333	34588	31184	33970	37451	27752	26971	21719	31499	47199
		184	10022	6733	6732	9510	10571	12011	12845	11178	15185	14692	3984	15739	13565	4796	13164	15871	10120	1145	15420	12154	7743	12966	23434	14795	13865	28365	38236	34897	30743	33826	37139	27960	27472	21832	31782	47071
		186	9955	6670	6487	9568	10784	11619	12483	11164	15331	14547	3990	15751	13191	4723	13050	16038	9931	1169	15295	11899	7273	12820	23548	14459	13941	28393	37605	34220	30901	33930	37957	27941	27362	21403	31725	46147
		188	9955	6935	6670	9661	10908	11859	12175	11139	15244	13979	4244	15656	13244	4903	12721	15573	10202	1200	15107	11937	7340	13326	23540	14212	14099	28327	37133	34442	30613	33350	38229	28092	26625	21220	31801	46258
		190	9826	6905	6555	9202	10582	11848	12075	10834	15031	14283	4251	15596	13369	5123	12842	15533	10054	1271	14920	11701	7262	13445	22702	14222	14177	28281	36838	34125	30891	33304	37992	28117	25876	21008	31663	45822
		192	9485	6687	6576	9317	10721	12136	12831	10229	14205	14038	4174	15537	12877	5078	13046	15299	10215	1240	14829	11838	7177	13059	22223	13982	14244	28246	36011	34438	29633	32769	37745	28135	26158	20395	31760	45451
		194	9511	6857	6219	9234	10905	11758	12709	10370	14555	13683	4373	15432	12874	5210	12331	15285	10435	1307	14757	11352	7249	13122	22199	13928	14160	28441	35538	34205	29340	32354	38080	28537	25968	20418	32001	44474
		196	9410	6889	6230	9330	10725	11807	12831	10453	13756	13591	4376	15129	12361	5369	12267	15704	10040	1404	14170	11495	7189	12866	22308	13811	13886	28035	35205	34071	28697	32278	37694	28609	25909	20360	31320	43593
		198	9466	6725	6185	9317	10398	11583	12524	10537	13239	13653	4414	15512	12351	5340	12325	14772	10317	1323	13982	11794	7127	12528	21680	13795	14437	27908	35404	33878	28098	32035	37442	28779	26566	19939	31053	43612
		200	9510	6453	6194	9002	10536	11514	12574	9946	12799	13368	4652	15446	12385	5471	11975	14678	10119	1343	13822	11838	7087	12272	21131	13263	13741	27350	35777	33785	28175	32152	37347	28948	26539	20042	30627	42739
		202	9309	6568	6219	9161	10627	11149	12471	10141	12791	13359	4603	15166	12247	5643	11779	14642	9937	1554	13625	11626	7340	12621	21328	13304	14291	27595	35452	33646	28073	31130	37174	28753	26251	20256	30679	42173
		204	9533	6598	6313	9396	10142	11120	12359	10043	12410	13028	4815	14978	11951	5488	11806	14460	10005	1500	13206	11188	7111	12647	20957	13055	13998	26972	34435	32624	27504	30936	36460	28346	25392	19483	30006	42152
		206	9352	6397	6076	8850	10320	11325	12466	9698	12435	13176	4486	14630	11607	5667	11546	14515	10000	1484	13061	11038	7160	12371	20590	12725	13461	26953	33597	33039	27517	31165	36946	28023	25266	19304	30301	41703
		208	9371	6392	5842	8357	10174	10987	12068	9750	12016	12787	4715	14373	11762	5587	11843	14140	9502	1703	12828	10924	6811	12213	20164	12613	13610	26662	33569	32363	27429	30111	36726	27517	25392	19188	29729	40748
		210	9182	6518	5463	8766	10140	10316	12120	9484	11492	12746	4607	14352	11696	5709	11381	13962	9816	1648	12950	10791	6912	12499	19717	12669	13258	26786	32929	32011	27164	30601	36145	26895	25255	18744	29541	40538
		212	9338	6186	5600	8446	9790	10349	11631	9451	11685	12376	4754	14237	11344	5694	11116	13906	9722	1573	12504	10499	6874	12349	19763	12248	13516	26028	32210	32594	26561	29790	35999	26732	25024	18816	29384	39782
		214	8916	6449	5485	8347	9851	10590	11924	9451	11182	12385	4712	13948	11314	5741	11147	13945	9536	1736	12118	10346	6845	12446	19362	11913	12979	25873	31529	31786	26123	29400	35880	26466	24801	18313	27893	39781
		216	8929	6522	5332	8290	9677	10186	11486	9093	10933	12000	4748	13679	10880	5862	10575	13401	9280	1766	11929	10017	6633	11651	18870	11551	12834	25605	30982	31634	25821	28699	35327	24998	25053	18689	28306	38553
		218	8971	6449	5376	7887	9726	9409	11494	8920	10606	12029	4660	13265	10577	5853	10415	13080	9260	1629	11675	9922	6665	12001	18547	11378	12852	25554	31176	32176	25001	28883	35089	25172	24396	18276	27311	37780
		220	8852	6110	5181	8222	9416	9472	11209	8791	10374	11850	4406	13229	10627	5651	9822	13150	8939	1749	11013	9967	6434	11674	18375	10933	12754	25028	27549	31064	24650	27763	33989	25089	24166	18052	26874	37651
		222	8642	6426	5299	7948	9373	9240	11074	8715	10217	11423	4665	13157	10127	5751	9293	13004	9002	1650	10816	9713	6534	11394	17796	10900	12997	24520	28506	30817	24291	27694	33905	24985	23834	17837	26691	36166
		224	8525	6192	5182	7888	9260	8891	11044	8692	10010	11216	4656	12581	10450	5924	9637	12906	8649	1764	10631	9653	6431	11047	17304	10386	12821	24221	28668	30060	23768	27298	33697	24616	24035	17758	25574	36087
		226	8354	5929	5129	7734	9466	8884	10916	8387	9574	11039	4714	12499	10019	5702	9463	12317	8622	1868	10629	9599	6219	11210	16764	10732	13013	23716	28301	29509	23655	26626	33846	23830	23602	17638	26077	35082
		228	8540	6009	4936	7754	9135	9021	10689	8058	9572	10944	4682	12332	9985	5796	9608	12124	8415	1619	10526	9146	6109	11088	15674	10012	12806	23801	27518	29109	23374	26799	32891	23924	23367	17249	25402	35187
		230	7973	5777	4996	7243	9209	8473	10375	8159	9277	10860	4570	12237	9392	5839	9088	11880	8456	1826	10072	9407	6122	10776	15314	10066	12771	23134	27814	28355	22598	26176	31366	23149	22739	17078	25241	34239
		232	8066	5606	4855	7397	9217	8481	10501	7888	9007	10255	4623	11401	9307	5740	8867	11841	8121	1857	9990	9017	6226	10825	15139	9501	12638	22862	26903	27926	22402	25496	28500	22666	22975	16364	25158	33667
		234	7623	5681	4725	7354	8918	8162	10296	7904	8975	9933	4676	11432	9325	5782	9059	11443	8163	1832	9846	9087	5855	10769	14467	9388	12464	22431	26860	27474	22015	25467	28742	22545	22308	16458	24392	33111
		236	7892	5520	4890	7183	8790	8056	9961	7886	8613	9977	4524	11672	8926	5585	9311	11039	7804	1857	9759	8833	5985	10334	14397	8943	12252	22370	26066	27512	21508	24673	29351	22004	22222	16181	24160	32573
		238	7514	5497	4598	7046	8870	7739	9953	7368	8349	9522	4717	10831	8877	5725	8987	10940	7716	1836	9236	8296	5828	10302	14125	8948	12156	21839	25247	26789	21211	24103	29511	21970	21619	16047	23488	31790
		240	7105	5592	4375	6833	8599	7322	9772	7357	8199	9193	4616	10704	8204	5643	8829	10697	7573	1853	9102	8004	5887	10022	13756	8770	12146	21946	25103	25957	20839	23655	29578	21676	21199	15398	23570	31234
		242	7323	5406	4374	6903	8607	7520	9705	7291	8145	8954	4664	10446	7747	5608	8676	10380	7588	1887	8823	7101	5755	10033	13100	8487	11915	21808	24361	25322	20871	23729	30126	21497	21009	15260	22669	30487
		244	7174	5353	3922	6733	8222	7766	9669	7123	7852	8694	4632	10303	8016	5421	8275	10341	7286	1816	8802	7416	5479	9925	12764	8220	12041	20994	24200	24712	20115	23543	29376	21183	20574	14847	21632	29754
		246	7087	5056	3981	6542	8349	7531	9239	6960	7714	8632	4613	10242	7786	5420	8101	10290	7306	1789	8921	7614	5187	9874	12651	8065	11682	20675	23840	24995	19863	23278	29186	20371	20332	14991	21232	29634
		248	7082	5060	3953	6572	8173	6943	8841	6627	7454	8530	4604	9926	7682	5266	7966	10043	7049	1851	7934	7301	5440	9496	12407	8105	11612	20018	23026	24823	19660	22998	28662	20207	20041	14731	20723	28460
		250	6917	4963	3897	6649	7933	7108	8976	6723	7094	8386	4407	9826	7563	5086	7923	9878	7095	1746	7491	7071	5526	9358	11954	7770	10859	20063	22951	24448	19554	22726	27696	20748	20431	14772	20434	28168
		252	6414	5025	3866	6426	7819	6764	8919	6660	6916	8248	4573	9343	7279	5250	7870	9725	6747	1890	7355	6808	5232	9176	11733	7482	11267	19389	22459	24684	18458	22296	27445	19777	19724	14547	19592	28022
		254	6423	5196	3955	6074	7849	6743	8709	6310	6828	7803	4298	9390	7223	5005	7760	8852	6678	1931	7120	7093	5048	9185	11630	7441	11153	19504	21555	23920	17507	22280	27628	19794	19485	14624	19863	27543
		256	6241	4610	3841	6117	7542	6396	8423	6437	6904	7623	4509	8971	6974	4841	7536	8668	6377	1988	7097	7160	4845	8859	10981	7298	11540	19679	21624	23637	17855	21606	27106	19778	19479	14722	19574	27747
		258	6468	4714	3857	5884	7623	6322	8400	6334	6408	7551	4306	8883	7254	4944	7288	8330	6318	1877	7310	6645	4946	8778	10776	7112	11502	18693	21155	23158	17489	21685	26223	19994	19066	14418	20098	23921
		260	6287	4619	3763	6046	7168	6380	8245	6228	6179	7256	4307	8253	6841	4823	7479	8273	6256	1936	7119	6698	4793	8605	10293	6976	11449	18123	20139	23035	17752	21529	26152	19188	18831	14164	20103	21858
		262	5937	4625	3451	5780	6854	5964	7950	5696	6044	7059	4236	8515	6894	4860	7235	8146	5774	1885	7029	6333	4826	8369	10255	6741	11298	17028	19961	22921	17299	20757	25480	19109	19010	13998	20519	22588
		264	5737	4646	3270	5608	7042	5832	7772	5621	5907	6782	4076	7988	6674	4688	7092	8081	5866	1830	6515	6158	4715	8276	9899	6414	11303	16771	19883	22000	17057	20487	25456	18794	18896	13841	20111	21914
		266	5753	4498	3126	5419	6958	5748	7680	5616	5651	6773	4324	8143	6489	4756	6825	7614	5616	1756	6512	6338	4430	8212	9566	6227	11077	17032	19100	21628	17262	20047	25068	19063	18488	13824	20344	21261
		268	6097	4385	3301	5472	6991	5607	7790	5472	5549	6566	4056	7814	6264	4519	6807	7417	5375	1856	6227	6191	4536	7865	9303	6221	11124	16660	18158	21627	16864	20023	25158	18856	18061	13320	20059	21286
		270	5647	4319	3391	4938	6781	5403	7671	5291	5536	6240	4148	7606	6082	4462	6586	7460	5560	1712	6203	5963	4400	7815	8940	5812	11229	16881	18894	21473	16419	19451	24926	19007	18065	13035	19343	21432
		272	5724	4185	3296	5131	6427	5492	7573	5268	5288	6364	4259	7294	6164	4422	6574	7278	5358	1762	6215	5905	4357	7835	8612	5597	11098	16483	18970	21450	16426	19635	24298	18892	17904	13155	19294	21216
		274	5473	4271	3162	5042	6438	5386	7265	5114	5194	5973	3828	7086	6041	4496	6328	7075	5278	1677	6520	5752	4342	7623	8832	5646	11291	16629	17441	21169	16279	19574	24076	18280	17623	12865	19146	21186
		276	5200	4197	3364	4981	6604	5192	6977	5065	5003	5922	4000	7340	5974	4339	6145	7063	4971	1815	6265	5554	4289	7403	8436	5563	10706	16807	17633	21014	16282	19525	23741	18527	17651	12027	19098	21040
		278	5211	4400	3306	4863	6276	5055	6985	5091	4820	5567	3996	6897	5975	4247	6034	6623	5020	1696	6021	5473	4219	7413	8330	5287	10308	16652	17375	20730	16275	19398	23883	17703	17057	11917	19099	20470
		280	5047	4072	3361	4926	6265	4886	6645	4869	4825	5576	3738	6900	5656	4200	5819	6658	4840	1815	5773	5285	4190	7317	8073	5015	10196	16394	16504	19899	16120	19536	23229	18071	16720	11870	18825	20522
		282	4911	3947	3239	4832	5944	4688	6583	4590	4844	5561	3477	6672	5472	4088	5697	6354	4547	1713	5696	5255	3976	7191	7885	5002	10012	16195	16073	20265	15665	19290	23366	17343	16550	11635	18904	20322
		284	5254	4035	3157	4423	5953	4527	6448	4712	4530	5250	3781	6371	5488	3752	5682	6271	4311	1767	5634	5039	4016	7197	7482	5067	10077	16257	15990	19761	15504	18876	23208	17617	16539	12053	18125	19777
		286	5039	3955	3088	4471	5661	4367	6105	4517	4440	5232	3541	6323	5541	3987	5672	6144	4022	1808	5638	4896	3969	6937	7384	4926	9825	16128	15231	19789	15310	18771	22512	16765	16386	12084	17050	18318
		288	5000	3864	2978	4514	5679	4157	6235	4297	4317	5177	3463	5861	5512	3867	5548	5941	4139	1719	5691	4546	3730	6839	6606	4761	12157	15934	15181	19838	15161	18671	22663	16644	16068	12429	17230	17544
		290	4950	3908	3111	4347	5303	4344	5894	4344	4165	5004	3424	5696	5463	3883	5383	5861	3955	1770	5361	4490	3686	6635	6341	4575	8989	15807	14645	19644	14766	18644	22374	15987	15935	11924	17598	17056
		292	4685	3933	3061	4445	5321	4349	5616	4260	4014	4981	3503	5847	5059	3792	5270	5905	4006	1797	5334	4293	3821	6564	5863	4337	11379	16132	14737	18547	15316	18465	21823	15600	15369	12369	17575	16890
		294	4712	3771	3149	4249	5384	4433	5473	3996	4016	4683	3581	5570	4903	3838	5029	5513	4044	1825	5112	4288	3773	6500	5433	4168	8181	15569	14511	18712	15323	17984	21906	15818	15616	11964	17611	16552
		296	4794	3629	3017	4224	5027	4265	5260	3721	4090	4645	3470	5224	4810	3818	5167	5538	3988	1884	5219	4244	3602	6457	5574	4229	10704	15350	14350	17729	14614	18448	22009	15291	15406	12178	17085	16885
		298	4551	3605	3093	4335	4942	4225	5275	3588	3945	4532	3280	5559	4896	3661	4926	5332	3870	1669	5251	4045	3753	6304	5581	4079	10892	15403	14751	17445	14676	18145	21316	15922	15103	11969	17446	16501
		300	4702	3646	3042	4013	4898	4146	5043	3865	3718	4413	3356	5518	4552	3640	4783	5270	3880	1750	5127	4051	3637	6355	5413	4003	11615	14585	14585	17212	14291	17704	21212	15504	14705	11713	16691	17132
		302	4314	3490	3023	4209	4858	3998	4894	3932	3627	4400	3198	5556	4636	3508	4815	5205	3847	1774	4815	3924	3445	6180	5301	4000	9716	14802	14378	16673	14373	17446	20540	15635	13843	11619	16295	16738
		304	4368	3531	2922	4082	4817	4162	4995	3792	3659	3946	3295	5327	4348	3399	4616	4723	3686	1825	4865	3946	3438	6142	5299	3837	9008	14684	14045	16441	14337	17568	18910	15067	12559	11313	16553	16597
		306	4010	3541	3043	3886	4942	3793	4838	3595	3371	4017	3308	5162	4205	3510	4556	4850	3663	1728	4786	4034	3561	5725	4966	3674	11307	14595	13856	16055	13857	16716	18046	14905	13022	11354	16110	16827
		308	3997	3513	2995	3926	4722	3698	4542	3797	3477	3854	3202	5251	4168	3299	4495	4530	3609	1669	4728	3903	3286	6173	5028	3690	10867	14493	14018	16070	13739	17270	17904	14631	13164	11316	16033	16767
		310	4042	3573	2852	3811	4459	3852	4736	3711	3252	3641	3128	5149	4122	3364	4363	4687	3684	1619	4551	3990	3267	5898	4873	3633	10643	13891	13597	15951	13683	16790	18457	14779	13152	11084	16162	16360
		312	4136	3306	2906	3892	4477	3650	4253	3590	3011	3840	3197	4884	3994	3117	4316	4414	3634	1744	4806	3858	3177	5873	4659	3475	11553	12791	13156	15930	13542	16457	18111	14717	13120	11161	15669	16383
		314	4013	3346	2960	3755	4273	3704	4529	3771	3080	3587	3161	4905	4052	3268	4322	4397	3546	1574	4509	3922	3095	5398	4437	3442	11591	12792	13515	15314	12926	16268	18119	14509	13092	11288	15826	16219
		316	3892	3320	2904	3743	4194	3450	4282	3662	2810	3837	3086	4647	3799	3167	4368	4241	3524	1650	4655	3566	3008	5706	4393	3433	11347	13176	12960	15441	13134	16178	17891	14333	12489	10872	15738	15658
		318	3761	3311	2696	3586	4108	3472	4178	3616	2802	3646	2928	4739	3828	3087	4045	4358	3389	1489	4394	3687	2976	5550	4261	3335	11453	13555	13488	15365	12940	16474	17898	14098	12065	10942	15296	15014
		320	3968	3239	2761	3681	3961	3474	4201	3574	2786	3427	3124	4719	3924	2940	4162	4074	3302	1571	4298	3653	2934	5642	4446	3386	11003	13709	13206	14847	12750	15803	17686	14142	12249	10772	15258	14451

## Sheet: Fig. 3c
		Min	N. benthamian:Cf-4								rlck-vii-8_1								rlck-vii-8_2
		2	1163	712	307	236	181	180	109	90	940	413	229	189	127	87	84	62	769	340	212	152	103	103	105	88
		4	136	261	107	120	129	91	98	57	70	68	66	56	48	53	57	52	66	57	47	62	50	55	47	44
		6	105	184	133	116	102	106	77	67	40	39	54	60	41	43	39	50	48	35	42	37	46	34	51	39
		8	159	230	174	202	118	121	114	78	41	43	53	39	41	36	32	48	30	38	34	29	39	31	49	33
		10	171	357	264	281	183	177	151	152	33	30	63	66	40	34	30	70	45	44	31	40	57	56	35	37
		12	263	490	481	481	199	324	232	184	36	35	126	79	38	40	36	110	44	26	42	44	75	101	52	43
		14	412	727	606	704	383	519	350	328	39	28	196	135	79	44	38	144	53	44	29	69	133	145	65	50
		16	592	1291	1123	1299	546	837	633	442	39	32	295	214	44	65	58	247	90	27	30	82	179	181	80	63
		18	860	1844	1819	1840	851	1131	938	589	61	35	455	238	71	64	78	318	102	27	36	132	194	246	139	63
		20	1284	2315	3071	2724	1205	1691	1400	917	70	34	517	382	89	90	120	454	167	44	47	143	246	317	178	111
		22	1759	3477	4509	4092	1659	2239	2142	1181	102	49	661	514	122	131	158	512	203	31	45	228	330	339	169	145
		24	2157	4713	5936	5531	2378	2954	3007	1528	123	48	816	751	140	223	204	729	294	31	65	255	424	446	242	251
		26	2967	5958	7608	7215	3138	4045	4049	2132	189	51	1050	876	216	359	299	1026	372	36	83	281	614	526	370	294
		28	3799	7335	9808	9476	3963	5183	5620	2408	192	59	1402	1143	260	493	367	1335	467	37	96	331	771	545	530	419
		30	4544	9219	11320	11616	5316	6508	6978	2915	350	72	1506	1428	297	596	487	1539	541	52	128	442	909	709	630	497
		32	5767	11055	12103	13522	6611	7964	8349	3365	382	74	1858	1635	411	777	577	1865	715	40	224	464	1193	699	837	589
		34	6822	12862	12735	14284	7484	9509	10068	4029	433	108	2200	1986	515	853	571	2132	1016	58	244	564	1387	902	1128	762
		36	7648	14327	12627	15882	8950	11037	11115	4543	538	112	2642	2370	575	954	689	2673	1175	65	320	547	1793	991	1478	988
		38	8666	15598	12345	17137	9287	12018	12324	5133	732	181	2793	2692	699	1091	757	3070	1335	69	479	686	2040	1068	1638	1054
		40	8980	15675	11419	17653	10443	12761	13477	5415	900	204	3339	2904	808	1101	861	3785	1578	106	545	608	2406	1246	1995	1438
		42	9677	16779	10216	17712	10975	13916	13500	5505	1126	226	3655	3183	960	1418	966	3919	1857	117	690	704	2774	1343	2341	1454
		44	9412	16953	9608	17540	11095	14249	14482	5498	1309	319	4222	3811	1118	1487	1156	4937	2217	152	792	873	3139	1508	2752	1918
		46	9457	16086	9202	16564	10542	14464	14444	5503	1626	350	4548	4152	1341	1850	1460	5311	2367	245	840	1058	3515	1665	3356	2482
		48	8664	15533	9158	15476	10150	14304	14113	5525	1949	451	4985	4687	1478	2072	1675	5789	2773	299	1178	1241	4186	1911	3964	3053
		50	8068	14671	9391	14602	9911	14066	13263	5459	2379	625	5462	5436	1831	2473	2254	6536	3285	383	1322	1450	4643	1989	4623	3569
		52	7407	13330	10745	13753	9412	13434	12322	5060	2805	800	5759	5910	2120	2806	2558	7333	3696	439	1543	1713	4901	2202	5530	4224
		54	6392	12383	11890	13097	8741	12820	11975	5067	3680	996	6298	6569	2494	3104	3224	7929	4085	605	1734	2045	4993	2612	6661	5221
		56	6089	11611	12866	12205	8689	12342	10704	4804	3951	1316	6853	6931	3083	3495	3906	8677	4802	667	2107	2563	5433	2695	7674	6254
		58	5811	10764	12789	12267	8412	11435	10508	4715	4982	1662	7125	7644	3590	3870	4389	9282	5047	803	2476	3318	5662	3134	9083	7124
		60	5588	10219	12616	12087	8440	10848	9834	4757	5688	1826	7792	8279	3850	4252	4872	9587	5612	1004	2786	3809	6281	3275	10129	8097
		62	5774	9919	11317	12058	8545	10489	9789	4566	6063	2152	7933	8740	4388	4725	5310	10048	5860	1249	3406	4331	6740	3803	11629	9237
		64	6146	9738	11018	11355	8926	9881	9821	4642	6768	2131	8219	9114	4857	5149	5753	10705	6486	1576	4075	4765	7211	3927	12662	9888
		66	5990	9369	10147	11087	8897	9808	9730	4735	7376	2322	8674	9146	4994	5292	5669	10896	6615	2001	4477	5500	7436	4111	13346	10638
		68	6264	10004	9748	10978	8887	9047	9878	4740	7466	2496	9178	9327	5294	5905	5901	11167	6555	2323	5317	5597	7748	4303	13665	11265
		70	6182	9904	9638	10959	8477	8890	9643	4630	7523	2646	9182	9366	5230	5698	5928	11457	6443	2763	5937	6059	8148	4526	13924	11608
		72	5935	9849	9814	11017	8031	8964	9967	4563	7529	2396	9387	9122	5163	6400	6114	11870	6446	3095	6389	6611	8315	4795	13731	11705
		74	5551	9742	10725	11356	7943	9245	10383	4487	7618	2369	9095	9055	4769	6037	5694	11854	6038	3222	6726	6840	8059	4695	13647	11907
		76	5587	9681	11642	11371	7556	9356	10183	4764	7400	2193	8945	9276	4755	6411	5977	11976	5976	3535	7009	7437	8123	4876	13593	12268
		78	5555	9334	12505	11659	7672	9130	10200	4703	7429	1909	9021	9368	4546	6441	5782	11869	5791	3249	6933	7471	8019	4951	13318	12421
		80	5788	9558	12161	11594	7658	9555	10459	4963	7531	1649	9067	9410	4243	6430	5846	12095	5654	3281	7286	7682	8001	4960	13354	12499
		82	6115	9220	11636	12275	8007	10157	10459	4853	7398	1428	8989	9586	4116	6334	5774	12021	5556	2991	6782	7458	7722	4844	12913	12417
		84	6215	9146	10731	12377	8343	10242	10522	5208	7041	1077	8923	9602	3872	6112	5809	11989	5110	2501	6976	7466	7578	4908	12902	11975
		86	6300	9281	10677	11734	8866	10270	10593	5280	6917	975	8893	8986	3599	5925	5595	12296	4829	2140	6573	7065	7441	4796	12354	11801
		88	6101	9230	10550	11751	8962	10064	10571	5032	6718	751	8752	8985	3540	5461	5142	11902	4610	1896	6547	6782	7046	4781	11846	10784
		90	6372	8943	10022	11641	8706	9755	10574	5243	6528	692	8489	8754	3358	4985	4840	11493	4330	1529	6074	6064	6990	4872	11157	10179
		92	6127	8690	9553	11306	8235	9271	10615	5287	6312	609	8269	8195	3132	4977	4825	11325	4264	1323	5998	5647	6698	4750	10401	9774
		94	5954	8726	9750	11098	8282	9004	10336	5606	6012	542	8232	8057	3164	4709	4404	11580	4049	1210	5755	5226	6420	4899	9846	9393
		96	6097	8421	10189	10817	7896	8811	9935	5540	5555	495	8002	7477	3200	4629	4240	11550	3830	1013	5421	4875	6400	4650	9041	8735
		98	6324	8300	11251	11186	7659	8935	10010	5761	5536	515	7583	7147	3160	4479	4312	11403	3782	975	5073	4562	6264	4656	8584	8595
		100	6525	8471	12088	11381	7953	8865	10391	6139	5508	544	7532	7013	3083	4116	4053	11673	3610	767	4820	4504	5861	4502	8367	8741
		102	6953	8451	12710	11925	8151	9594	10286	6258	5466	641	7773	6859	3296	4336	4121	11718	3561	738	4598	4649	5667	4690	8240	8688
		104	7144	8795	12831	12343	8354	9957	10730	6275	5156	600	7314	7041	3455	4351	4117	11738	3563	703	4444	4434	5650	4649	7426	8900
		106	7252	9114	12390	13157	9015	10824	11133	6278	5518	602	7429	7164	3295	4378	4363	12291	3559	586	4343	4358	5543	4620	7611	8939
		108	7566	9486	12246	13735	9597	11703	11719	6506	5456	606	7538	7125	3527	4297	4309	12366	3621	560	4332	4366	5453	4483	7396	8916
		110	7665	9942	11907	14211	9736	12303	12226	6627	5357	649	7443	7111	3470	4067	4392	12105	3676	610	4151	4366	5058	4575	7863	8876
		112	8094	9859	11823	13563	10431	12876	12047	6903	5584	700	7392	7002	3717	4218	4272	12796	3626	586	3800	4445	5167	4490	7172	8895
		114	8039	9669	11661	13472	10350	12658	12768	7255	5356	650	7345	6777	3697	4148	4399	12605	3600	629	3918	4653	5012	4522	7491	8693
		116	7899	9401	11691	13715	10094	12661	12380	7222	5265	642	7370	6505	3786	3964	4370	12765	3652	565	4041	4422	4932	4444	7371	8724
		118	8287	9159	12047	14095	9668	12290	12698	7804	5391	674	7316	6337	3903	3751	4420	12731	3619	679	4164	4362	4636	4673	7104	8502
		120	8577	9247	12371	13733	9548	12157	13123	8047	5402	748	7391	6180	3950	4076	4494	12932	3578	616	4091	4097	4720	4711	6980	8368
		122	8758	9340	13604	14188	9883	11483	12610	8144	5384	694	7169	6318	4155	3813	4584	13291	3485	643	4159	4058	4655	4634	6960	8228
		124	9071	9620	15237	15171	10112	11873	13125	8691	5429	666	7467	6171	4116	3969	4597	12869	3648	631	4029	3922	4513	4487	6860	8413
		126	9448	10380	16358	16187	10532	12086	13812	8908	5140	726	7215	6224	4268	3889	4641	13240	3636	676	4151	3933	4640	4576	6707	8585
		128	9601	10768	17252	17715	11030	12432	14570	9253	5265	760	7244	6263	4709	3990	4683	13146	3733	609	4163	3884	4716	4766	6686	8645
		130	10018	11896	17718	18978	11444	13416	15855	9206	5137	810	7354	6377	4676	4205	4961	13235	3621	629	4399	3920	4521	4838	6526	9549
		132	10305	13198	18073	20246	12163	14222	16130	9316	5032	793	7218	6241	4836	4013	4995	13804	3709	643	4305	4001	4749	4856	6822	10114
		134	10747	13741	18095	21022	12739	16197	17327	9861	5214	694	7278	6509	4848	4153	5187	14351	3763	670	4235	4031	4565	4831	6881	10562
		136	10632	14532	17802	21848	12813	17352	18258	10558	5331	674	7461	6497	4730	4113	5558	14409	3761	650	4312	4173	4732	5129	7384	10725
		138	11273	15074	17594	22536	12788	17956	18596	10822	5302	603	7531	6647	5176	4161	5736	14422	4008	698	4336	4284	4536	5121	7392	11092
		140	11770	15201	17924	22799	13508	17960	19002	11291	5582	601	7289	6422	5281	4016	5697	14878	3909	657	4376	4347	4627	5447	7420	11520
		142	12065	15088	18930	22849	13198	17483	19128	11627	5530	749	7411	6258	5593	4250	5845	15096	3844	847	4601	4269	4729	5346	7616	11464
		144	12238	15231	20034	23207	13687	17221	19406	11760	5350	686	7362	6326	5603	3895	5931	15022	4014	895	4594	4397	4684	5611	7799	11853
		146	12498	15468	21413	23167	13568	16754	19533	11946	5475	785	7355	6333	5730	4364	5964	15565	3973	922	4756	4138	4894	5618	7829	11564
		148	12602	15857	22904	23554	13548	16607	20389	12104	5397	780	7350	6321	5837	4563	6044	15382	3946	936	4997	4459	4719	5569	7930	11631
		150	13225	17100	24437	24754	14471	16470	20331	12288	5527	752	7541	6184	5868	4695	6019	15502	3932	999	5125	4325	4779	5821	7881	11869
		152	13251	17482	25161	25454	14473	16864	21090	12534	5551	741	7388	6394	5978	4568	6364	16121	3999	964	5190	4392	5039	5950	7798	12274
		154	13380	18167	25285	26519	15395	17170	21446	12409	5481	883	7410	6647	6020	4755	6479	15985	4055	970	5282	4518	4827	6045	7681	12395
		156	13364	18498	24894	27376	15336	18208	22123	12252	5328	833	7312	6606	6309	5001	6766	16267	3958	1013	5235	4660	4749	6246	7603	12943
		158	14096	19253	24154	27102	15848	18667	22021	12668	5377	937	7340	6660	6701	5079	6976	16479	4087	1080	5273	4758	4787	6377	8122	13321
		160	13949	18710	23681	27158	15783	19087	23135	12658	5786	1054	7513	6617	6803	5311	7075	16242	4099	1100	5634	4904	4657	6344	8592	13798
		162	14053	18276	23969	27686	16004	19315	22548	12625	5777	889	7577	6592	6736	5098	7431	16468	3812	1173	5651	5009	4931	6577	8581	14111
		164	14507	18738	24024	27839	16066	19041	22525	13253	5697	942	7812	6754	6733	5034	7628	16698	4100	1209	5766	5312	4919	6754	9201	14027
		166	14768	18563	24627	27200	15907	18634	22544	13692	5588	957	7600	6651	6900	4997	7952	16644	4077	1198	5929	5318	4871	6917	9100	14160
		168	15096	19049	25580	28175	16078	18162	22653	13405	5638	1019	7553	6756	6802	5018	7922	16641	4243	1264	5947	5485	4993	6778	9453	14030
		170	14925	19109	26740	28254	16179	18217	22386	13626	5451	1152	7634	6630	7188	5249	7994	16436	3815	1359	6070	5526	4920	6810	9310	13824
		172	14843	19147	27961	27792	16443	18088	22501	13691	5357	1084	7552	6227	7246	5356	8221	16192	4049	1503	6309	5334	4817	6528	9684	13881
		174	15442	19490	28361	28846	16334	17994	22713	13909	4881	1120	7605	6539	7346	5456	8153	16750	4074	1530	6385	5413	4986	6147	9488	14309
		176	15382	19739	28015	27935	16510	18300	22404	13802	4289	1169	7525	6627	7145	5347	8005	16535	4078	1565	6088	5236	4519	6242	9562	14087
		178	15772	19438	28359	28643	16737	18606	22920	14517	4462	1206	7426	6492	7273	5498	8305	16625	3853	1656	6541	5384	4865	5864	9654	14288
		180	15621	19330	27775	28428	16797	18591	22857	13890	4631	1363	7278	6662	7683	5749	8070	16634	3868	1845	6727	5516	5022	6152	9924	14611
		182	15609	19230	27196	28099	16772	18812	22826	14329	4571	1304	7162	6553	7611	5987	8198	16319	3928	1853	6671	5663	4955	6329	9635	14949
		184	15988	19245	26888	27870	17322	18624	22972	14252	4709	1389	7320	6350	7796	6049	8276	16522	3654	1725	6838	5680	4767	6775	10023	15086
		186	16213	19044	27381	28024	16832	17811	22871	14223	4636	1460	7046	6144	7515	5813	8344	16109	3715	1913	6897	5763	4670	6833	10197	14942
		188	15153	19435	27160	28023	16952	17503	22826	14100	4708	1491	7056	6213	7857	5632	8658	16061	3912	1977	6725	5942	4524	6764	10542	14653
		190	15791	19413	27765	27980	16655	17632	22497	14364	4992	1509	6821	5921	7902	5979	8403	16053	3573	2054	6760	5844	4860	6990	10480	14177
		192	15958	19397	28007	27940	16969	17142	22791	14168	4915	1433	6769	5661	7617	5761	8671	16208	3667	2125	6940	5824	4673	6866	10592	14053
		194	15892	19782	28144	27751	16827	17148	22554	14055	4850	1696	6864	5802	7844	5736	8475	16182	3707	2041	7074	5744	4712	7020	10591	13794
		196	16026	19795	28375	28004	16472	16833	22839	14509	4824	1745	6749	5824	7917	5891	8427	15835	3685	2541	7147	5696	4563	7027	10723	13806
		198	15273	19725	28668	27153	16184	17258	22002	14317	5173	1698	6793	5685	7808	5983	8696	15638	3647	2429	7017	5556	4549	7147	10696	13576
		200	16123	19639	27754	26779	16479	16986	21871	14360	5130	1689	6617	5717	7871	5970	8636	15611	3766	2607	7189	5414	4482	7093	10310	13497
		202	15881	19471	27432	26942	16004	17237	22043	14510	5144	1689	6414	5563	7716	5972	8638	15041	3505	2467	6782	5605	4449	7220	10429	13844
		204	15899	19296	27419	26645	16002	16928	21322	14300	4882	1932	6274	5677	7571	5914	8553	15097	3522	2609	7187	5591	4393	7256	10527	14053
		206	15610	18977	26628	25880	16084	16464	21502	14620	4782	1995	6420	5605	7766	5858	8587	14994	3588	2659	7007	5431	4243	7250	10532	14018
		208	15739	19254	27064	25520	15843	16055	21342	14352	4752	2048	6468	5275	7628	5588	8630	14982	3627	2727	6645	5871	4360	7142	10446	14024
		210	15787	18989	27360	24637	15848	15471	20807	14337	4790	2186	6559	4413	7760	5578	8716	14287	3555	2712	6694	5517	4263	7100	10122	13241
		212	15514	18437	26750	24593	16127	15643	20744	14600	4739	2222	6451	4222	7715	5635	8351	14321	3449	2844	6605	5509	4170	7017	10449	13223
		214	15640	18928	26431	23850	16003	14957	20464	14079	4828	2178	6305	4034	7495	5483	8570	13925	3261	2918	6490	5571	4238	7201	10647	12916
		216	15657	18648	26582	23247	15977	15239	20406	14352	4667	2128	6253	4066	7154	5578	8386	13472	3295	2903	6798	5643	3886	7314	10475	12539
		218	15812	18483	26925	22440	15227	14942	19521	14127	4616	2331	6299	4192	7523	5507	8166	13562	3388	3081	6583	5382	4056	7067	10155	11956
		220	15173	18802	26425	22274	15498	14731	19721	14633	4607	2168	5999	3948	7441	5405	8348	13163	3196	3355	6513	5303	4026	7262	9984	12160
		222	15504	18095	26851	21032	15455	14586	19236	14301	4365	2146	5937	3766	7412	5433	8331	12754	3340	3333	6326	5276	3800	7291	9520	11847
		224	15395	18465	26117	20882	15160	14036	18877	14472	4312	2313	5610	3975	7386	5386	8187	12991	3268	3137	6271	5097	3966	7191	9474	11703
		226	15328	17711	26152	21121	15257	13852	19300	14219	4139	2403	5657	3952	7311	5159	8047	12668	3085	3379	6384	5252	3721	6827	9447	11574
		228	15256	17729	25735	21223	15275	13669	18740	14026	4126	2483	5617	3861	7052	4992	7766	12285	3037	3559	6320	5159	3798	6690	9014	11996
		230	15457	16891	26210	21099	15013	13368	18327	14191	4056	2436	5620	3920	6941	5197	7777	12239	3129	3655	5914	5330	3925	6878	9149	11712
		232	14911	16684	25531	20766	14970	13372	17937	13995	3945	2688	5806	3985	6711	4989	7726	12038	3145	3464	5871	5110	3612	6963	9190	11774
		234	15069	17010	25853	20721	14799	13129	18305	14092	3987	2655	5572	3940	6889	5164	7533	11784	3080	3312	6050	5241	3527	6763	9207	11435
		236	15160	17126	25362	20188	14707	13113	16724	13900	3867	2653	5463	4174	6672	4754	7420	11613	3081	3480	5699	5252	3595	6637	8715	10836
		238	14833	16991	25344	20735	14534	12780	16426	14082	3582	2679	5345	3875	6754	4718	7560	11140	2989	3665	5890	4892	3443	6630	8513	10502
		240	14890	17184	24903	19962	13901	12690	16041	13407	3826	2723	4946	3929	6536	4823	7471	10868	3080	3659	5714	4891	3459	6430	8656	9974
		242	14216	17309	24306	18615	13554	12413	16081	13399	3712	2837	5051	3501	6443	4607	7265	10705	2822	3789	5597	4868	3028	6482	8471	9758
		244	14319	17079	24182	18536	12705	12257	15201	13313	3518	2791	4983	3320	6297	4516	7187	10410	2689	3787	5571	4628	3053	6412	8161	9485
		246	14049	16698	24271	19203	13074	12148	14794	13447	3416	2927	4885	3287	6115	4630	6940	10196	2747	3795	5492	4681	3242	6247	7670	9841
		248	13277	16580	23859	18876	12737	11956	14611	13148	3278	2472	4664	3244	6249	4473	6721	9729	2656	3930	5360	4552	3126	6292	7587	9397
		250	13200	15964	23423	18374	12441	11712	14927	13474	3335	2697	4884	3230	6215	4393	6641	9603	2497	3776	5235	4390	2941	6249	7431	9578
		252	13586	15998	22483	18765	12875	11633	14133	13502	3145	2579	4591	3044	5860	4034	6546	9230	2665	3743	5023	4446	2785	6067	6933	9352
		254	13534	15870	23146	17927	12120	11655	14047	13231	3142	2465	4593	2923	5955	3987	6376	9036	2491	3774	4946	4499	2866	5995	6755	9193
		256	13051	15568	21739	17797	11508	11122	14024	13348	2685	2429	4606	2858	5778	4090	6439	8796	2439	3806	4802	4418	2788	5834	6810	8642
		258	13279	15211	21937	16793	11716	11452	14135	13107	2604	2473	4260	2686	5577	3885	6215	8520	2264	3880	4499	4091	2663	5746	6669	8303
		260	12437	15199	22082	16757	11979	11118	13781	13312	2234	2412	4272	2351	5603	3950	5895	8184	1758	3563	4804	4088	2756	5859	6548	7947
		262	12344	15213	21624	16413	11954	10610	13050	13122	1952	2567	4042	2214	5266	3737	5828	8080	1694	3528	4553	4096	2648	5515	6456	7590
		264	12179	14664	19468	16316	11949	10761	13093	12744	1735	2534	4019	2373	5103	3625	5760	7797	1697	3694	4609	3955	2640	5409	5890	7501
		266	11864	15072	18872	15825	11807	10249	12816	12665	1849	2694	3756	2313	5103	3633	5469	7532	1844	3786	4457	3945	2605	5350	5854	7054
		268	11827	14738	18035	15488	11199	9908	12550	13365	1802	2648	3852	2251	5015	3732	5374	7445	1695	3655	4219	3759	2509	5279	5378	6639
		270	10827	14278	18741	15341	11488	9796	12089	12980	1829	2566	3965	2369	5044	3477	5346	7129	1781	3571	4223	3570	2500	5236	5336	6779
		272	10695	14283	19219	15127	11774	9763	11254	12818	1681	2622	3715	2286	4685	3032	4923	6984	1711	3331	4051	3521	2389	5100	5191	6645
		274	10573	14074	18658	13968	11848	9874	11207	12745	1670	2558	3704	2432	4463	3008	4997	6871	1716	3209	3861	3521	2468	5028	4896	6545
		276	11144	14035	18687	13465	11934	9549	10793	12538	1716	2582	3775	2369	4702	2819	4827	6576	1716	3257	3951	3558	2237	4846	4871	6315
		278	11145	13946	18943	13559	11856	9268	10909	12340	1698	2431	3375	2322	4244	2709	4351	6354	1624	3301	3822	3465	2348	4890	4628	5919
		280	11079	13798	18234	13831	11548	9042	10830	12062	1638	2481	3297	2275	4236	2678	4110	6176	1720	3313	3669	3475	2148	4672	4229	5542
		282	10750	13906	18781	13123	11636	9142	10794	11779	1521	2495	3366	2386	4126	2671	3932	5944	1629	3218	3481	3111	2159	4638	4170	5406
		284	10777	13912	18542	12995	11610	8811	10599	11814	1482	2375	3185	2215	4194	2498	3170	5846	1706	3216	3443	3320	2035	4600	4280	4955
		286	10493	12908	18723	12551	11504	8282	10581	11777	1480	2468	3192	2085	3962	2435	3187	5673	1666	3149	3301	3083	2104	4403	3940	4614
		288	9838	12026	17706	13276	11187	8454	10305	11763	1461	2308	3006	2052	3873	2548	2966	5282	1525	3117	3141	3052	1970	4190	3866	4761
		290	9506	12470	18116	12500	10931	8338	9755	11690	1398	2281	3132	2089	3798	2293	3079	5312	1596	3138	3059	2886	1927	4369	3684	4516
		292	9589	12892	17461	12582	11033	8472	9504	11825	1417	2378	3009	2006	3683	2360	3052	5176	1487	3092	2994	2814	1933	4171	3502	4165
		294	10210	12878	17786	12938	10885	8299	9899	11981	1325	2086	2878	1848	3514	2214	3076	4774	1573	3082	3103	2704	1876	4074	3449	4235
		296	10247	12464	17630	13088	10929	8472	9342	11861	1384	2105	2764	1911	3386	2301	3021	4626	1490	3072	2773	2632	1820	4056	3279	4044
		298	10339	12536	17067	12961	10928	8236	9669	11973	1348	1884	2799	1853	3231	2174	2921	4680	1287	2743	2697	2605	1766	3867	2954	3874
		300	10339	12775	17106	12838	10924	8316	9630	12079	1390	1901	2600	1944	3151	2056	2999	4261	1505	2653	2660	2541	1707	3853	2692	3731
		302	10569	12521	17408	12730	10758	8075	9408	11956	1358	1776	2420	1855	3046	2024	2818	3683	1266	2618	2537	2489	1615	3796	2446	3649
		304	10656	12565	16845	12029	10500	8048	9565	12185	1272	1778	2503	1884	3164	2007	2783	3845	1163	2627	2581	2372	1582	3699	2363	3376
		306	10534	12139	16691	11353	10193	7918	9645	12079	1189	1749	2492	1790	2884	2081	2641	3674	1113	2553	2601	2256	1650	3588	2337	3220
		308	10407	11857	17106	11128	10527	7943	9556	12099	1207	1634	2443	1840	2848	1822	2402	3777	1276	2494	2393	2300	1510	3512	2237	2940
		310	10302	11560	16816	11128	10354	7992	9899	11777	1117	1590	2385	1714	2755	1795	2577	3515	1203	2592	2312	2182	1510	3456	2191	2756
		312	10538	11641	16639	11247	10457	7992	9174	12094	1171	1720	2430	1570	2674	1901	2343	3224	1231	2351	2038	2019	1443	3482	2132	2645
		314	10739	11659	15311	11034	10077	7740	8718	12012	1170	1631	2340	1706	2611	1777	2360	2698	1135	2399	2207	1791	1442	3463	1952	2372
		316	10451	12045	15065	10927	10233	7564	9086	12228	1111	1653	2166	1674	2399	1807	2214	2861	1133	2191	1969	1868	1346	3064	1878	2309
		318	10499	11592	14418	11275	10276	7675	8901	11553	1125	1650	2160	1570	2355	1599	2006	3002	1096	2201	2000	1923	1375	3146	1996	2103
		320	10529	11517	14461	11032	10135	7519	8788	11581	1025	1611	2094	1629	2232	1439	2145	2890	1109	2016	2037	1819	1353	2967	1751	2250

## Sheet: Fig. 3d
		Min	N, benthamiana:Cf-4_flg22								rlck-vii-6_1_flg22								rlck-vii-6_2_flg22								rlck-vii-6_3_flg22
		2	177	193	192	233	189	171	187	201	240	164	227	147	113	132	213	120	199	126	219	127	131	142	91	94	145	98	161	109	97	95	107	63
		4	58	40	47	64	42	72	72	65	150	52	118	64	49	57	54	57	155	57	217	50	31	46	40	43	72	49	56	48	51	50	43	33
		6	47	48	49	36	59	36	38	48	147	61	105	43	50	35	41	32	161	54	244	41	38	47	36	49	73	34	30	43	46	43	33	41
		8	97	60	180	136	72	75	59	57	721	46	106	40	144	39	114	56	334	74	256	103	36	82	46	57	241	34	40	31	32	36	91	43
		10	1435	802	1330	2138	1075	1044	721	847	3137	144	454	265	538	382	850	514	1475	400	515	542	107	647	234	447	1217	119	118	26	193	51	504	63
		12	6139	4463	3433	7661	4181	3469	2786	4656	3873	380	1747	1129	1079	1182	2397	1294	2717	860	1130	1112	471	1924	796	1137	2808	423	297	106	1034	223	1572	373
		14	13446	8802	6132	14408	7967	6357	5469	11006	3565	695	3406	2211	1673	2172	4262	2368	4083	1267	1676	1724	885	3627	1359	2091	4279	615	549	248	2314	560	2973	766
		16	21452	12157	8592	20926	11014	9174	7885	17469	2876	1051	5173	3158	2478	3134	6136	3314	5472	1732	2325	2371	1400	5417	1914	3061	6349	955	1043	478	3564	1110	4431	1342
		18	30129	14897	10620	27337	13748	11976	9589	22439	2303	1290	7354	4343	2924	4194	8092	4184	6721	2096	2811	3133	1769	7578	2584	4291	7998	1211	1432	786	4910	1539	5457	1695
		20	38570	16504	11621	33344	16632	14215	11564	26607	2120	1593	9670	5427	3480	4802	10322	4833	8427	2530	3393	3412	2192	9376	2766	5462	9276	1575	1819	1017	5711	1978	6358	2049
		22	46357	16943	12491	37721	19008	16333	12954	28907	1750	1678	10736	6336	3774	5742	12268	5331	9536	2643	3677	3829	2340	11225	3180	6450	10812	1805	2088	1196	6803	2206	6679	2260
		24	52544	16954	13255	41028	22085	17481	13912	30526	1581	1815	12089	6696	3930	6023	12753	5298	9704	2588	3587	3896	2261	11530	3060	6580	10221	1946	2329	1349	7246	2226	6875	2284
		26	54804	16134	12672	41134	23352	17979	14118	30619	1359	1780	11958	6748	3345	5776	12215	4687	9433	2267	3267	3409	2257	11385	3103	6019	8609	1862	2125	1265	7005	2173	6684	2152
		28	51079	13655	11617	38251	23685	17022	13467	28023	1013	1518	10059	6051	2743	5156	10426	3832	7970	1767	2592	2927	1874	9516	2809	4737	6735	1577	1960	1210	6594	1932	5809	1688
		30	41443	10155	9277	31254	23617	14948	11226	21529	752	1154	7431	5156	1971	4002	8138	2754	6169	1093	1819	2034	1479	6459	2246	3290	4040	1231	1564	940	5628	1621	5021	1191
		32	27184	6248	6023	21523	20438	10860	7975	12840	563	772	4849	3713	1341	2813	5115	1630	3633	714	1127	1295	993	4075	1489	1858	2109	863	901	567	4029	1099	3679	673
		34	14222	3207	3542	11858	14069	6441	4763	6234	387	375	2752	2162	790	1703	2710	870	1756	407	528	751	583	2225	929	895	1017	373	452	402	1814	656	2180	289
		36	6709	1573	1870	6034	8197	3594	2343	2655	318	220	1409	993	425	907	1151	412	769	187	352	443	311	1124	420	365	565	149	269	177	508	385	1094	132
		38	3323	830	1103	3222	4038	1843	1174	1360	230	119	693	339	307	473	706	225	448	111	215	212	166	612	226	148	301	54	179	137	141	219	419	58
		40	1824	463	803	1818	2027	1028	618	783	184	86	387	135	154	208	376	129	330	74	145	157	82	334	139	83	223	29	107	111	39	152	132	50
		42	1280	262	512	1035	1256	733	402	516	175	58	186	69	114	110	177	102	287	53	110	88	28	277	100	66	175	34	102	57	40	88	64	44
		44	861	154	390	663	876	440	269	368	211	44	130	42	119	94	133	60	289	56	92	60	23	204	61	43	130	33	63	45	38	51	42	28
		46	689	142	293	481	736	310	184	260	160	41	133	92	72	66	127	101	295	66	92	60	19	196	38	33	137	44	71	44	26	28	43	28
		48	537	106	228	323	580	297	129	187	184	49	119	85	88	81	154	72	279	62	74	65	16	163	35	46	145	45	76	64	28	26	38	27
		50	449	87	143	226	404	250	86	148	167	41	88	111	68	56	118	70	260	57	89	51	21	174	46	51	141	37	79	55	39	32	34	30
		52	359	69	135	206	365	247	70	137	171	36	83	50	84	66	108	67	276	62	78	45	24	165	37	41	118	27	60	34	32	28	46	22
		54	301	74	126	142	373	194	79	123	159	34	78	57	66	69	88	68	249	56	58	54	39	149	36	50	115	37	71	56	26	38	48	39
		56	318	87	89	173	302	177	61	86	140	40	60	51	122	46	61	66	276	44	66	36	28	120	29	39	108	33	54	50	25	36	33	25
		58	339	73	73	147	269	173	64	69	116	30	79	38	76	64	59	74	266	50	61	30	30	118	37	28	105	28	57	42	25	38	46	33
		60	237	49	95	125	253	172	70	83	158	48	64	35	60	51	81	47	242	49	55	32	22	92	36	36	85	24	44	55	22	28	34	31
		62	277	63	78	127	225	162	48	79	140	56	73	37	77	63	69	62	283	43	48	24	21	86	38	32	107	31	76	54	27	30	23	28
		64	270	79	75	109	182	148	63	82	165	45	60	52	82	36	80	66	252	52	67	27	39	73	29	45	78	27	61	38	23	27	36	34
		66	216	82	78	135	205	137	80	51	116	48	54	55	61	48	108	41	265	55	58	37	23	89	25	42	77	30	55	45	19	34	27	24
		68	210	63	82	101	208	134	51	65	131	40	43	60	66	57	70	54	289	51	49	20	23	97	28	26	88	26	39	35	29	23	20	53
		70	177	51	68	103	158	124	46	83	103	46	55	44	63	55	49	55	236	48	42	32	25	79	41	41	48	39	74	39	33	19	20	23
		72	162	65	70	94	176	132	33	74	103	35	54	48	38	36	73	34	221	48	51	24	19	83	27	25	57	29	66	49	22	23	37	22
		74	149	42	70	82	174	100	67	53	126	49	48	25	60	42	49	53	274	51	35	29	31	69	33	30	50	22	58	55	30	23	30	24
		76	133	53	58	71	168	101	51	56	120	24	38	56	61	47	74	46	189	20	54	31	27	64	22	33	63	26	55	38	19	38	21	24
		78	161	54	59	84	124	101	58	48	112	40	64	24	40	30	57	49	229	81	44	27	23	79	24	23	73	14	53	43	22	34	25	20
		80	156	50	64	76	120	99	40	37	95	26	58	26	46	36	52	48	219	65	38	37	20	51	40	31	47	22	49	32	24	27	32	19
		82	158	52	62	67	156	80	35	43	96	33	59	31	41	36	62	39	202	44	40	29	19	53	25	18	49	12	61	37	24	27	21	30
		84	144	34	69	79	122	80	41	48	75	30	46	39	28	39	81	33	215	58	20	27	18	56	31	38	55	20	36	50	25	26	28	16
		86	115	38	58	82	105	82	44	59	81	46	53	24	37	41	71	56	230	35	46	27	20	49	39	28	49	22	53	35	17	22	15	20
		88	110	52	58	65	109	72	34	42	79	30	38	26	43	32	50	44	214	41	32	23	20	42	29	35	43	22	37	36	35	15	18	24
		90	117	57	46	54	107	74	48	63	58	39	33	23	46	26	62	38	228	53	41	29	24	51	40	29	42	24	63	42	22	22	26	23
		92	105	50	77	77	95	79	37	47	66	30	27	31	28	34	61	53	178	38	41	28	23	57	40	30	39	21	38	40	20	16	25	32
		94	130	65	81	94	91	88	25	43	57	18	33	40	49	32	38	25	211	44	45	24	18	48	42	19	55	20	43	41	25	26	30	14
		96	129	75	82	102	94	100	31	86	51	28	28	27	60	37	54	40	178	52	41	42	26	43	23	32	58	31	67	39	20	33	30	25
		98	136	67	111	101	113	80	38	97	63	30	33	32	34	31	53	43	200	45	38	18	26	53	18	24	29	14	58	22	21	34	23	20
		100	155	61	100	92	78	92	79	103	35	30	26	33	28	39	42	20	184	56	37	23	16	45	28	29	58	14	41	60	23	30	26	25

## Sheet: Fig. 3e
		Min	rlck-vii-7_1						rlck-vii-7_2						N. benthamiana:Cf-4
		2	945	1070	742	656	571	613	157	213	235	270	230	152	77	68	119	431	180	103
		4	120	288	135	64	103	69	67	98	115	122	153	60	66	65	69	410	118	57
		6	115	317	90	46	43	36	59	109	74	98	149	48	71	58	80	561	211	47
		8	112	318	100	51	50	31	40	119	69	125	170	39	166	160	171	2011	1070	113
		10	92	354	89	33	46	37	58	142	48	87	165	35	1112	705	612	7429	4826	613
		12	129	601	120	62	76	25	44	250	44	169	291	42	3910	2786	1750	17180	11744	1981
		14	201	1151	149	59	114	31	52	435	61	253	495	92	7565	6358	3618	27255	18950	4383
		16	324	1886	256	65	147	43	43	613	113	460	707	187	11479	9920	5630	35723	23639	7292
		18	357	2598	566	112	271	72	114	1061	218	838	1250	319	13714	14173	7791	41932	28129	9940
		20	440	3376	895	192	424	97	163	1483	312	1339	1935	553	16634	17516	9661	47782	32233	12738
		22	464	4205	1435	296	615	146	279	2058	560	1930	2567	872	18461	20486	11522	53116	36289	15464
		24	603	4566	1785	388	804	179	388	2487	691	2284	3306	1064	19781	23931	13040	56037	39204	17022
		26	653	4687	2141	596	1022	194	542	2870	972	2623	3989	1254	20571	25307	13480	56707	40375	18111
		28	763	4341	2318	707	1216	179	615	3103	1051	2693	4482	1189	19491	26321	12917	54558	40322	18121
		30	738	4373	2514	771	1192	168	660	3143	944	2700	4473	1011	17599	25056	11772	48719	37187	16348
		32	631	3765	2233	722	999	138	538	2924	932	2501	4309	854	14628	22579	9550	41281	32814	13675
		34	580	3305	1911	654	857	99	362	2659	764	2128	3680	608	11558	19130	7002	32266	26392	10771
		36	525	2605	1353	494	710	65	261	2055	560	1682	3087	486	9009	14517	4959	23936	20096	7357
		38	506	2122	936	468	540	86	202	1706	357	1331	2449	312	6548	10351	3410	17345	14746	5200
		40	446	1702	655	323	495	91	172	1370	337	1137	1920	317	4973	7476	2355	12769	10229	3261
		42	368	1461	486	264	536	87	135	1047	226	859	1467	289	3608	5166	1732	8959	7931	2305
		44	441	1227	296	219	482	68	116	958	199	775	1312	216	2467	3632	1380	7249	6043	1858
		46	385	1114	300	181	409	75	101	831	160	715	1144	181	1912	2671	1071	6090	4766	1540
		48	330	1064	266	227	410	67	98	786	163	681	1023	215	1442	2141	955	5291	4087	1260
		50	353	984	193	209	355	71	117	707	111	640	825	185	1176	1832	716	4757	3633	1067
		52	385	945	193	183	422	92	105	637	141	697	870	135	978	1608	650	4293	2843	1029
		54	415	910	190	257	560	102	138	625	117	804	796	189	846	1336	586	4201	2374	901
		56	455	898	211	311	662	142	173	583	111	891	789	178	855	1260	497	3867	2180	787
		58	416	912	188	334	703	157	191	591	94	827	774	199	786	981	524	3484	1944	816
		60	511	831	187	422	871	121	198	578	83	853	732	197	798	796	532	3195	1799	722
		62	484	696	159	441	927	135	154	629	87	794	709	162	729	881	487	2997	1809	708
		64	460	679	153	534	844	144	132	549	81	776	669	157	734	860	536	2747	1780	811
		66	513	699	144	524	889	152	154	438	62	619	701	184	844	735	533	2634	1658	762
		68	485	615	118	510	788	172	118	460	79	588	674	117	786	735	534	2613	1659	817
		70	492	585	130	518	765	150	119	406	79	572	618	161	792	762	515	2655	1743	796
		72	504	591	81	411	720	156	124	422	70	539	601	137	880	686	571	2600	1610	835
		74	519	588	93	327	653	175	104	448	65	438	487	114	798	596	516	2560	1514	793
		76	566	502	88	295	662	155	94	394	66	435	575	124	869	569	439	2396	1464	693
		78	600	525	90	278	568	137	91	385	70	481	538	109	799	565	420	2343	1426	729
		80	610	422	81	259	616	130	98	348	49	501	588	116	750	527	393	2220	1256	642
		82	608	425	74	186	577	115	86	404	64	507	627	105	717	517	373	1879	1276	665
		84	560	470	89	207	597	114	62	411	77	419	620	95	726	485	376	1834	1165	673
		86	487	513	86	151	521	76	65	364	61	413	657	107	757	471	369	1741	1110	571
		88	436	405	83	151	413	96	77	346	57	377	526	100	771	543	325	1723	1077	614
		90	399	385	86	166	424	89	70	371	54	313	530	84	721	450	337	1664	1060	673
		92	405	380	75	137	417	92	84	371	72	284	513	88	744	495	335	1747	1046	664
		94	369	341	68	107	418	58	55	366	64	276	507	101	738	482	357	1712	960	671
		96	413	422	101	108	372	74	77	280	77	255	475	79	783	456	316	1562	924	696
		98	332	355	89	89	428	88	49	335	53	290	314	114	851	454	282	1667	865	705
		100	383	347	73	133	380	82	45	339	64	270	353	95	837	508	376	1559	768	662

## Sheet: Fig. 3f
		Min	rlck-vii-8_1								rlck-vii-8_2								N. benthamiana:Cf-4
		2	285	254	264	278	289	242	238	226	253	244	255	249	199	160	221	228	91	76	97	84	96	82	89	95
		4	73	66	58	47	90	80	72	86	75	79	66	80	69	65	73	81	50	51	56	57	50	47	62	75
		6	40	48	39	41	49	56	53	68	42	38	34	44	40	56	37	44	35	56	100	41	90	41	54	65
		8	45	41	52	39	41	48	62	50	31	43	36	36	30	46	40	38	75	973	658	1493	3950	446	411	716
		10	77	156	57	73	58	92	216	147	45	39	52	37	51	40	47	45	1471	10515	5785	9854	19866	4590	4499	6941
		12	223	435	173	348	185	205	618	433	136	49	138	52	80	75	176	118	6389	22409	11221	20712	36372	11649	11900	17383
		14	491	1252	359	1111	571	552	1687	931	626	135	471	168	232	420	624	585	12034	32530	12473	29609	49535	18208	18172	26644
		16	1105	2696	731	2403	1183	1109	3312	1588	2017	596	1262	896	699	1482	2035	2043	16243	40013	11802	36821	61323	23364	22544	33781
		18	2152	4764	1506	4465	2188	1940	6209	2475	4720	1707	2678	2171	1753	3245	4417	4381	19146	47368	9186	43750	72520	27779	25720	40189
		20	3524	7816	2563	6947	3341	3006	9567	3601	8313	3110	4392	3832	3260	5643	7290	7377	21727	54213	7418	48959	83619	31736	28568	46381
		22	5436	10546	4174	9701	4772	4348	13689	5058	11592	5363	6097	4939	5327	7878	10115	10700	24371	63161	6662	54469	92508	36120	31893	53641
		24	7322	13258	6089	12548	6262	5492	17185	5831	14163	7210	7663	5924	7072	10131	12609	14063	26567	69831	5878	59349	100098	39883	34819	60448
		26	9389	16214	7975	14887	7761	6887	21076	7081	16356	8935	8837	6627	8037	11736	14921	16343	29664	75431	5607	64462	107744	43234	37183	66790
		28	11327	18867	9961	17559	9064	8031	24238	7507	17440	10612	10031	7358	9793	12701	17549	18828	31350	81250	5218	67482	111280	47157	39458	72063
		30	12599	20336	11380	18693	9744	8431	26194	7553	17910	10663	10920	7254	10183	13485	19629	20180	32815	84051	4972	70101	111761	47586	41968	75233
		32	13190	21484	12636	19910	10072	8547	26032	7299	17189	11029	10942	7212	11033	13318	21366	20620	33520	83592	4361	70800	112885	48648	41592	77376
		34	12333	20397	12992	19485	9646	8154	24678	6782	15526	11448	10740	6383	11101	12822	21669	19388	33256	80086	4006	71231	110120	46005	41209	77434
		36	10287	18764	12086	18349	8442	7143	21713	5613	12044	9986	9545	5360	10610	11161	20058	16849	31656	72106	3502	67493	105444	41763	38029	75094
		38	7849	15847	10402	15724	7383	5923	17989	4535	9120	8393	8266	4108	9695	9082	16958	13729	27834	60697	3129	61680	93806	34666	33006	68669
		40	5387	12614	8923	13138	6044	4660	13240	3640	6151	6002	7071	2930	8330	6486	13680	10479	23770	45880	2673	53257	78385	25623	27041	59687
		42	3775	9800	6984	10315	4912	3242	8787	2697	3842	4560	5566	1721	6675	4420	10167	7257	18077	32163	2164	42602	61340	17781	20368	47006
		44	2105	6906	5129	7518	3685	2169	5724	2132	2633	2958	4205	924	4985	2976	7137	4839	12802	21734	1687	31702	44305	12428	14398	33799
		46	1395	4603	3244	5050	2564	1483	3688	1604	1570	2150	3179	551	3416	1920	4674	3254	8580	14556	1205	23160	32582	8041	9212	23379
		48	1020	3048	1997	3169	1886	984	2654	1275	913	1332	2209	303	2222	1171	3023	2120	5017	9904	1020	16341	22918	5170	6044	16079
		50	612	1894	1131	1866	1472	667	1957	983	597	947	1453	154	1489	757	1682	1305	3088	6856	692	11620	16211	3252	3957	10821
		52	470	1323	638	1081	961	474	1352	843	314	539	1073	62	947	468	944	787	1980	4817	555	8068	11435	2380	2634	7305
		54	354	844	409	741	709	360	996	702	243	320	643	46	656	274	589	513	1334	3616	437	5759	8576	1761	1926	5054
		56	299	599	228	555	490	220	863	640	145	273	458	26	394	162	357	368	961	2839	368	4228	6294	1306	1481	3692
		58	248	439	226	343	431	179	678	539	88	126	328	38	241	126	225	248	658	1992	273	3255	4680	1007	956	2834
		60	204	343	191	269	341	116	560	511	67	121	242	25	234	71	138	198	616	1531	287	2397	3896	812	709	2191
		62	158	316	134	276	250	101	479	449	85	92	209	42	144	59	137	140	474	1485	330	1925	3029	775	541	1772
		64	116	287	108	189	243	107	402	397	70	75	162	35	106	42	120	107	417	1153	336	1608	2835	697	415	1419
		66	114	225	119	206	264	84	337	359	72	56	179	36	88	68	78	112	421	918	378	1437	2364	558	402	1200
		68	107	219	126	158	176	94	309	329	44	46	122	57	100	54	63	107	427	877	332	1368	2121	582	453	1070
		70	122	162	90	160	178	106	292	273	54	53	146	46	99	46	92	112	368	769	323	1163	2041	449	393	965
		72	98	175	96	137	134	88	223	299	35	34	102	45	109	40	58	88	376	745	372	1140	1948	485	444	822
		74	96	123	69	139	125	58	222	249	57	25	100	49	79	40	63	76	375	769	350	1107	1829	391	423	713
		76	110	120	83	105	86	53	189	240	61	32	125	52	58	40	63	84	356	653	319	1038	1588	377	369	642
		78	79	100	67	101	92	61	206	191	55	48	131	38	71	47	86	82	392	558	287	949	1528	278	366	651
		80	67	106	57	88	82	56	175	187	33	29	95	38	45	40	71	63	361	485	309	933	1531	326	398	659
		82	63	70	55	73	72	53	126	188	40	35	97	32	48	31	57	53	406	510	301	968	1421	275	401	528
		84	56	77	52	89	83	47	122	141	44	43	114	26	42	35	49	69	384	485	233	962	1384	248	449	553
		86	43	49	48	80	66	49	128	169	40	26	76	40	39	30	53	46	420	448	281	956	1412	229	460	543
		88	75	51	57	60	60	59	105	175	44	40	78	32	42	26	46	51	451	502	302	907	1314	198	422	546
		90	64	63	55	71	54	37	97	172	38	32	85	28	33	32	56	32	406	418	268	896	1262	194	475	551
		92	42	70	46	49	49	30	94	145	42	26	84	28	29	40	39	47	431	484	270	907	1322	217	521	540
		94	46	47	75	87	76	51	98	182	30	26	89	29	22	18	42	41	382	386	256	846	1271	167	426	505
		96	46	73	39	66	46	46	100	167	29	27	76	47	51	39	32	28	329	431	332	949	1143	213	467	436
		98	64	54	64	57	31	44	106	154	29	21	83	54	24	27	57	51	346	405	262	854	1178	182	446	477
		100	39	81	54	64	41	36	107	146	26	31	110	27	28	25	45	28	301	363	288	804	1111	125	477	442

[truncated: 90 more sheets: Fig. 3g, Fig. 3h, Fig. 3i, Fig. 4a, Figs. 4b,c, Fig. 4d, Fig. 4e, Fig. 4f, Fig. 4g, Fig. 4h, Fig. 4i, Fig. 4j, Fig. 5a, Fig. 5b, Fig. 5c, Fig. 5d, Fig. 5e, Fig. 5f, Suppl. Fig. 2c, Suppl. Fig. 2d …]
